# Supplementary material for: Silencing of StRIK in potato suggests a role in periderm related to RNA processing and stress
Source: BMC Plant Biol. 2021 Sep 7;21:409. doi: 10.1186/s12870-021-03141-z (PMC8424952; doi:10.1186/s12870-021-03141-z)
Supplement: Supplementary file 7 — Additional file 7: Table S2 RNA-seq results of genes showing differential expression between Wild type and StRIK-RNAi potato tuber periderm (FDR < 0.05). Gene functional annotation of potato and Arabidopsis (e value ≤10 − 5), gene expression levels (effective counts) and log2FC values (StRIK-RNAi/WT) are shown. [file 12870_2021_3141_MOESM7_ESM.xlsx]

## Sheet: Hoja1
Table S2. RNA-seq results of genes showing differential expression between Wild type and StRIK-RNAi tuber periderm (FDR < 0.05). Gene functional annotation of potato and Arabidopsis, gene expression levels (effective counts) and log2FC (StRIK-RNAi mean/Wild-type mean) values are provided.
num.	Transcript ID	Annotation report Uniref	BLASTP TAIR					Wild-type (1) eff_counts			StRIK-RNAi transgenic lines (2) eff_counts						Likelihood	DE	FDR.DE			log2FC
			accession	Arabidopsis short description	Computational description		E value	rep.1	rep.2	rep.3	line 9 rep.1	line 12 rep.2	line 12 rep.3	line 47 rep.1	line 47 rep.2	line 47 rep.3				WT mean	StRIK-RNAi mean
RNA metabolism and splicing
86	PGSC0003DMT400022247	RNase H family protein	AT4G29090	Ribonuclease H-like superfamily protein	Ribonuclease H-like superfamily protein; FUNCTIONS IN: RNA binding, RNA-directed DNA polymerase activity, nucleic acid binding; INVOLVED IN: RNA-dependent DNA replication; LOCATED IN: endomembrane system; CONTAINS InterPro DOMAIN/s: Polynucleotidyl transferase, ribonuclease H fold (InterPro:IPR012337), RNA-directed DNA polymerase (reverse transcriptase), related (InterPro:IPR015706); BEST Arabido…		3e-11	63	68	66	22	33	38	37	45	36	0.878303	1>2	0.0285612	65.6667	35.1667	-0.900953
52	PGSC0003DMT400006660	RNA binding protein	AT3G13740	Ribonuclease III family protein	Ribonuclease III family protein; FUNCTIONS IN: RNA binding, ribonuclease III activity; INVOLVED IN: RNA processing; EXPRESSED IN: 21 plant structures; EXPRESSED DURING: 13 growth stages; CONTAINS InterPro DOMAIN/s: Ribonuclease III (InterPro:IPR000999); BEST Arabidopsis thaliana protein match is: Ribonuclease III family protein (TAIR:AT1G55140.1); Has 1542 Blast hits to 1541 proteins in 746 speci…		2e-79	95	97	78	134	142	148	152	155	152	0.980323	2>1	0.00532905	90	147.167	0.709454
99	PGSC0003DMT400079124	RNA recognition motif-containing protein	AT5G19030	RNA-binding (RRM/RBD/RNP motifs) family protein	RNA-binding (RRM/RBD/RNP motifs) family protein; FUNCTIONS IN: RNA binding, nucleotide binding, nucleic acid binding; INVOLVED IN: biological_process unknown; EXPRESSED IN: 24 plant structures; EXPRESSED DURING: 15 growth stages; CONTAINS InterPro DOMAIN/s: RNA recognition motif, RNP-1 (InterPro:IPR000504), Nucleotide-binding, alpha-beta plait (InterPro:IPR012677); BEST Arabidopsis thaliana prote…		3e-18	0	0	0	6	3	2	2	0	5	0.820867	2>1	0.0464082	0	3
15	PGSC0003DMT400063700	RNase H family protein	AT5G35695	0	CONTAINS InterPro DOMAIN/s: Putative harbinger transposase-derived nuclease (InterPro:IPR006912); BEST Arabidopsis thaliana protein match is: unknown protein (TAIR:AT5G41980.1); Has 30201 Blast hits to 17322 proteins in 780 species: Archae - 12; Bacteria - 1396; Metazoa - 17338; Fungi - 3422; Plants - 5037; Viruses - 0; Other Eukaryotes - 2996 (source: NCBI BLink).		3e-08	23	85	32	813	699	618	741	728	885	0.999994	2>1	8.24918e-07	46.6667	747.333	4.00129
21	PGSC0003DMT400063698	RNase H family protein	no hit	#N/A				0	0	0	7	18	14	33	10	10	0.999418	2>1	5.5304e-05	0	15.3333
40	PGSC0003DMT400073611	RNase H family protein		#N/A				211	421	424	1073	1073	988	1164	1259	1263	0.991338	2>1	0.00247809	352	1136.67	1.69116
65	PGSC0003DMT400016670	RNase H family protein		#N/A				13	40	24	72	91	89	123	117	92	0.951941	2>1	0.0120767	25.6667	97.3333	1.92304
48	PGSC0003DMT400071451	RRNA intron-encoded homing endonuclease		#N/A				67	53	68	135	35	49	62	2202	1888	0.98344	2>1	0.00419694	62.6667	728.5	3.53916
51	PGSC0003DMT400085242	RRNA intron-encoded homing endonuclease		#N/A				267	175	200	496	161	167	206	5299	5757	0.980449	2>1	0.00504772	214	2014.33	3.23462
66	PGSC0003DMT400094705	RRNA intron-encoded homing endonuclease		#N/A				644	455	428	1097	394	401	433	17956	16251	0.944792	2>1	0.0127302	509	6088.67	3.58039
68	PGSC0003DMT400091537	RRNA intron-encoded homing endonuclease		#N/A				352	232	255	626	234	248	262	7017	7427	0.940683	2>1	0.0140536	279.667	2635.67	3.23639
89	PGSC0003DMT400027449	Pre-mRNA-splicing factor syf2	AT2G16860	GCIP-interacting family protein	GCIP-interacting family protein; CONTAINS InterPro DOMAIN/s: mRNA splicing factor SYF2 (InterPro:IPR013260); Has 2586 Blast hits to 2013 proteins in 293 species: Archae - 27; Bacteria - 123; Metazoa - 700; Fungi - 265; Plants - 138; Viruses - 7; Other Eukaryotes - 1326 (source: NCBI BLink).		6e-139	33	34	29	50	75	60	52	76	60	0.84667	2>1	0.0323703	32	62.1667	0.958069
Transposable elements (TE)-related genes
12	PGSC0003DMT400092517	LINE-type retrotransposon LIb DNA, complete sequence, Insertion at the S14 site	AT2G01050	zinc ion binding;nucleic acid binding	zinc ion binding;nucleic acid binding; FUNCTIONS IN: zinc ion binding, nucleic acid binding; INVOLVED IN: biological_process unknown; LOCATED IN: cellular_component unknown; CONTAINS InterPro DOMAIN/s: Zinc finger, CCHC-type (InterPro:IPR001878); BEST Arabidopsis thaliana protein match is: unknown protein (TAIR:AT3G31430.1); Has 369 Blast hits to 365 proteins in 15 species: Archae - 0; Bacteria -…		1e-05	59	44	39	0	1	3	2	0	1	0.999999	1>2	6.74314e-08	47.3333	1.16667	-5.34239
71	PGSC0003DMT400046437	TNP2, partial		#N/A				34	11	15	0	6	1	1	0	0	0.933618	1>2	0.0161431	20	1.33333	-3.90689
13	PGSC0003DMT400039369	Transposase		#N/A				912	1449	1203	298	280	297	299	287	316	0.999999	1>2	1.11289e-07	1188	296.167	-2.00405
14	PGSC0003DMT400041204	Retrotransposon protein	AT5G41980	0	CONTAINS InterPro DOMAIN/s: Putative harbinger transposase-derived nuclease (InterPro:IPR006912); BEST Arabidopsis thaliana protein match is: unknown protein (TAIR:AT1G43722.1); Has 1807 Blast hits to 1807 proteins in 277 species: Archae - 0; Bacteria - 0; Metazoa - 736; Fungi - 347; Plants - 385; Viruses - 0; Other Eukaryotes - 339 (source: NCBI BLink).		1e-05	13	61	28	538	455	406	441	468	601	0.999995	2>1	4.73673e-07	34	484.833	3.83388
17	PGSC0003DMT400003803	Transposase	AT1G43722	0	unknown protein; BEST Arabidopsis thaliana protein match is: unknown protein (TAIR:AT5G28730.1); Has 924 Blast hits to 912 proteins in 109 species: Archae - 0; Bacteria - 0; Metazoa - 222; Fungi - 31; Plants - 661; Viruses - 0; Other Eukaryotes - 10 (source: NCBI BLink).		2e-06	4	12	2	125	86	78	93	81	88	0.999962	2>1	3.38206e-06	6	91.8333	3.93598
37	PGSC0003DMT400085583	Transposon MuDR mudrA		#N/A				0	0	0	3	8	5	8	1	6	0.992357	2>1	0.00201352	0	5.16667
Stress
47	PGSC0003DMT400049546	Conserved gene of unknown function	AT4G10270	Wound-responsive family protein	Wound-responsive family protein; CONTAINS InterPro DOMAIN/s: Protein of unknown function wound-induced (InterPro:IPR022251); BEST Arabidopsis thaliana protein match is: Wound-responsive family protein (TAIR:AT4G10265.1); Has 183 Blast hits to 182 proteins in 16 species: Archae - 0; Bacteria - 0; Metazoa - 0; Fungi - 0; Plants - 183; Viruses - 0; Other Eukaryotes - 0 (source: NCBI BLink).		2e-17	2630	3035	1531	1103	1138	1079	1138	1068	964	0.983538	1>2	0.00393391	2398.67	1081.67	-1.14898
57	PGSC0003DMT400081406	Heat shock protein binding protein	AT1G56300	Chaperone DnaJ-domain superfamily protein	Chaperone DnaJ-domain superfamily protein; FUNCTIONS IN: heat shock protein binding; INVOLVED IN: protein folding, response to cyclopentenone; LOCATED IN: cellular_component unknown; EXPRESSED IN: 23 plant structures; EXPRESSED DURING: 15 growth stages; CONTAINS InterPro DOMAIN/s: Molecular chaperone, heat shock protein, Hsp40, DnaJ (InterPro:IPR015609), Heat shock protein DnaJ, N-terminal (Inter…		1e-40	184	77	84	41	52	33	37	33	45	0.965008	1>2	0.00750549	115	40.1667	-1.51756
11	PGSC0003DMT400025812	25 kDa protein dehydrin	AT1G20450	Dehydrin family protein	EARLY RESPONSIVE TO DEHYDRATION 10 (ERD10); CONTAINS InterPro DOMAIN/s: Dehydrin (InterPro:IPR000167); BEST Arabidopsis thaliana protein match is: cold-regulated 47 (TAIR:AT1G20440.1); Has 8140 Blast hits to 5021 proteins in 461 species: Archae - 16; Bacteria - 327; Metazoa - 2363; Fungi - 375; Plants - 2004; Viruses - 65; Other Eukaryotes - 2990 (source: NCBI BLink).		9e-13	56889	54356	57372	33089	76069	69737	54082	45065	64110	1	2>1	2.16053e-08	56205.7	57025.3	0.0208874
79	PGSC0003DMT400026705	11S globulin isoform 4	AT5G44120	RmlC-like cupins superfamily protein	CRUCIFERINA (CRA1); FUNCTIONS IN: nutrient reservoir activity; INVOLVED IN: response to abscisic acid stimulus; EXPRESSED IN: guard cell, seed; EXPRESSED DURING: seedling growth, seed development stages; CONTAINS InterPro DOMAIN/s: 11-S seed storage protein, conserved site (InterPro:IPR022379), Cupin, RmlC-type (InterPro:IPR011051), Cupin 1 (InterPro:IPR006045), RmlC-like jelly roll fold (InterPr…		4e-109	6	1	1	43	13	16	29	38	42	0.920919	2>1	0.0217245	2.66667	30.1667	3.49985
91	PGSC0003DMT400032938	LOB domain-containing protein 41	AT3G02550	LOB domain-containing protein 41	LOB domain-containing protein 41 (LBD41); CONTAINS InterPro DOMAIN/s: Lateral organ boundaries, LOB (InterPro:IPR004883), Asymmetric leaves, AS2/LOB (InterPro:IPR017414); BEST Arabidopsis thaliana protein match is: LOB domain-containing protein 40 (TAIR:AT1G67100.1); Has 601 Blast hits to 600 proteins in 23 species: Archae - 0; Bacteria - 0; Metazoa - 0; Fungi - 0; Plants - 601; Viruses - 0; Othe…		3e-84	13923	12299	7047	4160	5695	4171	3978	4484	3045	0.837495	1>2	0.0351312	11089.7	4255.5	-1.38182
4	PGSC0003DMT400077957	Metallothionein type 2	AT5G02380	metallothionein 2B	metallothionein 2B (MT2B); CONTAINS InterPro DOMAIN/s: Plant metallothionein, family 15 (InterPro:IPR000347); BEST Arabidopsis thaliana protein match is: metallothionein 2A (TAIR:AT3G09390.1); Has 601 Blast hits to 601 proteins in 129 species: Archae - 0; Bacteria - 0; Metazoa - 21; Fungi - 0; Plants - 576; Viruses - 0; Other Eukaryotes - 4 (source: NCBI BLink).		1e-12	61666	52331	75235	83160	54610	58102	52822	54673	62391	1	1>2	0	63077.3	60959.7	-0.0492667
22	PGSC0003DMT400061541	Dehydration responsive element binding protein	AT5G05410	DRE-binding protein 2A	DRE-binding protein 2A (DREB2A); CONTAINS InterPro DOMAIN/s: DNA-binding, integrase-type (InterPro:IPR016177), Pathogenesis-related transcriptional factor/ERF, DNA-binding (InterPro:IPR001471); BEST Arabidopsis thaliana protein match is: DRE/CRT-binding protein 2B (TAIR:AT3G11020.1); Has 1807 Blast hits to 1807 proteins in 277 species: Archae - 0; Bacteria - 0; Metazoa - 736; Fungi - 347; Plants …		8e-43	2	2	4	37	34	79	79	41	92	0.999307	2>1	8.42868e-05	2.66667	60.3333	4.49985
49	PGSC0003DMT400024872	K+ channel inward rectifying	AT5G46240	potassium channel in Arabidopsis thaliana 1	potassium channel in Arabidopsis thaliana 1 (KAT1); CONTAINS InterPro DOMAIN/s: Cyclic nucleotide-binding (InterPro:IPR000595), Cyclic nucleotide-binding-like (InterPro:IPR018490), Ion transport (InterPro:IPR005821), Potassium channel, voltage-dependent, EAG/ELK/ERG (InterPro:IPR003938), RmlC-like jelly roll fold (InterPro:IPR014710), Protein of unknown function DUF3354 (InterPro:IPR021789); BEST…		2e-30	1	0	0	9	3	13	12	20	16	0.982411	2>1	0.00447026	0.333333	12.1667	5.18982
61	PGSC0003DMT400013091	PR-1	AT3G19690	CAP (Cysteine-rich secretory proteins, Antigen 5, and Pathogenesis-related 1 protein) superfamily protein	CAP (Cysteine-rich secretory proteins, Antigen 5, and Pathogenesis-related 1 protein) superfamily protein; FUNCTIONS IN: molecular_function unknown; INVOLVED IN: biological_process unknown; LOCATED IN: endomembrane system, extracellular region; EXPRESSED IN: male gametophyte, pollen tube; EXPRESSED DURING: L mature pollen stage, M germinated pollen stage; CONTAINS InterPro DOMAIN/s: Allergen V5/T…		6e-65	0	0	0	6	3	5	2	2	3	0.955156	2>1	0.00981441	0	3.5
9	PGSC0003DMT400080875	Senescence-associated protein	no hit	#N/A				2383	1872	3328	6611	2476	2218	3071	88566	59658	1	2>1	3.57289e-09	2527.67	27100	3.42241
54	PGSC0003DMT400083063	Ribulose bisphosphate carboxylase large chain	ATCG00490	ribulose-bisphosphate carboxylases	RBCL; FUNCTIONS IN: ribulose-bisphosphate carboxylase activity; INVOLVED IN: response to cadmium ion, carbon fixation, peptidyl-cysteine S-nitrosylation, response to abscisic acid stimulus; LOCATED IN: in 10 components; EXPRESSED IN: 24 plant structures; EXPRESSED DURING: 14 growth stages; CONTAINS InterPro DOMAIN/s: Ribulose bisphosphate carboxylase, large subunit, C-terminal (InterPro:IPR000685…		0	2	0	1	24	1	2	2	121	137	0.972787	2>1	0.00601898	1	47.8333	5.57994
28	PGSC0003DMT400005448	Vacuolar H+-pyrophosphatase	AT1G15690	Inorganic H pyrophosphatase family protein	AVP1; FUNCTIONS IN: hydrogen-translocating pyrophosphatase activity; INVOLVED IN: response to water deprivation, response to salt stress, establishment or maintenance of transmembrane electrochemical gradient, leaf development, auxin polar transport; LOCATED IN: in 10 components; EXPRESSED IN: 28 plant structures; EXPRESSED DURING: 16 growth stages; CONTAINS InterPro DOMAIN/s: Inorganic H+ pyroph…		8e-59	0	0	0	6	5	3	7	2	6	0.997067	2>1	0.000586033	0	4.83333
Proteolysis
33	PGSC0003DMT400040325	F-box family protein	AT3G07870	F-box and associated interaction domains-containing protein	F-box and associated interaction domains-containing protein; CONTAINS InterPro DOMAIN/s: F-box domain, cyclin-like (InterPro:IPR001810), F-box domain, Skp2-like (InterPro:IPR022364), F-box associated domain, type 3 (InterPro:IPR013187), F-box associated interaction domain (InterPro:IPR017451); BEST Arabidopsis thaliana protein match is: F-box and associated interaction domains-containing protein …		3e-15	16	13	20	0	1	1	1	6	3	0.993132	1>2	0.0013803	16.3333	2	-3.02975
16	PGSC0003DMT400026262	Conserved gene of unknown function	AT1G17860	Kunitz family trypsin and protease inhibitor protein	Kunitz family trypsin and protease inhibitor protein; FUNCTIONS IN: endopeptidase inhibitor activity; INVOLVED IN: biological_process unknown; LOCATED IN: apoplast, cell wall; EXPRESSED IN: 17 plant structures; EXPRESSED DURING: 13 growth stages; CONTAINS InterPro DOMAIN/s: Proteinase inhibitor I3, Kunitz legume (InterPro:IPR002160), Kunitz inhibitor ST1-like (InterPro:IPR011065); BEST Arabidopsi…		6e-38	402	542	374	1551	9042	11905	8285	4637	3572	0.999993	2>1	1.22982e-06	439.333	6498.67	3.88676
85	PGSC0003DMT400026261	Nb cell death marker	AT1G17860	Kunitz family trypsin and protease inhibitor protein	Kunitz family trypsin and protease inhibitor protein; FUNCTIONS IN: endopeptidase inhibitor activity; INVOLVED IN: biological_process unknown; LOCATED IN: apoplast, cell wall; EXPRESSED IN: 17 plant structures; EXPRESSED DURING: 13 growth stages; CONTAINS InterPro DOMAIN/s: Proteinase inhibitor I3, Kunitz legume (InterPro:IPR002160), Kunitz inhibitor ST1-like (InterPro:IPR011065); BEST Arabidopsi…		4e-25	185	259	504	1042	4543	6801	3746	2830	2157	0.881583	2>1	0.0274655	316	3519.83	3.47751
96	PGSC0003DMT400024552	Gene of unknown function	AT1G50690	Cystatin/monellin superfamily protein	Cystatin/monellin superfamily protein; CONTAINS InterPro DOMAIN/s: Proteinase inhibitor I25, cystatin, conserved region (InterPro:IPR020381), Cystatin-related, plant (InterPro:IPR006525); BEST Arabidopsis thaliana protein match is: Cystatin/monellin superfamily protein (TAIR:AT5G05040.1); Has 77 Blast hits to 77 proteins in 3 species: Archae - 0; Bacteria - 0; Metazoa - 0; Fungi - 0; Plants - 77;…		6e-05	5	1	4	8	16	45	56	45	55	0.824609	2>1	0.0423038	3.33333	37.5	3.49185
75	PGSC0003DMT400049320	Ulp1 protease family, C-terminal catalytic domain containing protein		#N/A				0	0	0	0	4	4	3	4	8	0.931184	2>1	0.0188929	0	3.83333
Signaling
39	PGSC0003DMT400054499	Transducin	AT3G06880	Transducin/WD40 repeat-like superfamily protein	Transducin/WD40 repeat-like superfamily protein; FUNCTIONS IN: binding, nucleotide binding; LOCATED IN: cellular_component unknown; CONTAINS InterPro DOMAIN/s: WD40 repeat 2 (InterPro:IPR019782), WD40 repeat, conserved site (InterPro:IPR019775), WD40 repeat (InterPro:IPR001680), WD40 repeat-like-containing domain (InterPro:IPR011046), WD40-repeat-containing domain (InterPro:IPR017986), WD40/YVTN …		1e-20	524	489	469	264	254	194	240	262	189	0.991843	1>2	0.00231952	494	233.833	-1.07903
56	PGSC0003DMT400054501	Transducin	AT3G06880	Transducin/WD40 repeat-like superfamily protein	Transducin/WD40 repeat-like superfamily protein; FUNCTIONS IN: binding, nucleotide binding; LOCATED IN: cellular_component unknown; CONTAINS InterPro DOMAIN/s: WD40 repeat 2 (InterPro:IPR019782), WD40 repeat, conserved site (InterPro:IPR019775), WD40 repeat (InterPro:IPR001680), WD40 repeat-like-containing domain (InterPro:IPR011046), WD40-repeat-containing domain (InterPro:IPR017986), WD40/YVTN …		8e-17	461	379	365	236	179	163	185	211	181	0.965578	1>2	0.00701465	401.667	192.5	-1.06114
43	PGSC0003DMT400054500	Transducin	AT3G06880	Transducin/WD40 repeat-like superfamily protein	Transducin/WD40 repeat-like superfamily protein; FUNCTIONS IN: binding, nucleotide binding; LOCATED IN: cellular_component unknown; CONTAINS InterPro DOMAIN/s: WD40 repeat 2 (InterPro:IPR019782), WD40 repeat, conserved site (InterPro:IPR019775), WD40 repeat (InterPro:IPR001680), WD40 repeat-like-containing domain (InterPro:IPR011046), WD40-repeat-containing domain (InterPro:IPR017986), WD40/YVTN …		1e-06	546	476	473	252	293	199	224	249	228	0.988181	1>2	0.00305375	498.333	240.833	-1.04908
46	PGSC0003DMT400054498	Transducin	AT3G06880	Transducin/WD40 repeat-like superfamily protein	Transducin/WD40 repeat-like superfamily protein; FUNCTIONS IN: binding, nucleotide binding; LOCATED IN: cellular_component unknown; CONTAINS InterPro DOMAIN/s: WD40 repeat 2 (InterPro:IPR019782), WD40 repeat, conserved site (InterPro:IPR019775), WD40 repeat (InterPro:IPR001680), WD40 repeat-like-containing domain (InterPro:IPR011046), WD40-repeat-containing domain (InterPro:IPR017986), WD40/YVTN …		3e-06	453	414	374	218	241	186	169	207	192	0.987507	1>2	0.00366155	413.667	202.167	-1.03292
70	PGSC0003DMT400064367	WD-repeat protein	AT3G15470	Transducin/WD40 repeat-like superfamily protein	Transducin/WD40 repeat-like superfamily protein; CONTAINS InterPro DOMAIN/s: WD40 repeat 2 (InterPro:IPR019782), WD40 repeat, conserved site (InterPro:IPR019775), WD40 repeat (InterPro:IPR001680), G-protein beta WD-40 repeat, region (InterPro:IPR020472), WD40 repeat-like-containing domain (InterPro:IPR011046), WD40-repeat-containing domain (InterPro:IPR017986), WD40/YVTN repeat-like-containing do…		2e-123	42	38	29	22	16	9	12	11	14	0.937081	1>2	0.0154254	36.3333	14	-1.37587
82	PGSC0003DMT400068779	Serine-threonine protein kinase, plant-type	AT3G47580	Leucine-rich repeat protein kinase family protein	Leucine-rich repeat protein kinase family protein; FUNCTIONS IN: protein serine/threonine kinase activity, kinase activity, ATP binding; INVOLVED IN: transmembrane receptor protein tyrosine kinase signaling pathway, protein amino acid phosphorylation; LOCATED IN: endomembrane system; CONTAINS InterPro DOMAIN/s: Protein kinase, ATP binding site (InterPro:IPR017441), Protein kinase, catalytic domai…		6e-33	16	27	12	46	72	49	46	41	59	0.896404	2>1	0.0243496	18.3333	52.1667	1.50866
32	PGSC0003DMT400047867	Signal transducer	AT1G67900	Phototropic-responsive NPH3 family protein	Phototropic-responsive NPH3 family protein; FUNCTIONS IN: signal transducer activity; INVOLVED IN: response to light stimulus; LOCATED IN: cellular_component unknown; EXPRESSED IN: cultured cell; CONTAINS InterPro DOMAIN/s: NPH3 (InterPro:IPR004249), BTB/POZ fold (InterPro:IPR011333); BEST Arabidopsis thaliana protein match is: Phototropic-responsive NPH3 family protein (TAIR:AT3G26490.1); Has 88…		0	17	11	14	102	43	61	79	66	76	0.993313	2>1	0.0012088	14	71.1667	2.34577
42	PGSC0003DMT400047866	Signal transducer	AT1G67900	Phototropic-responsive NPH3 family protein	Phototropic-responsive NPH3 family protein; FUNCTIONS IN: signal transducer activity; INVOLVED IN: response to light stimulus; LOCATED IN: cellular_component unknown; EXPRESSED IN: cultured cell; CONTAINS InterPro DOMAIN/s: NPH3 (InterPro:IPR004249), BTB/POZ fold (InterPro:IPR011333); BEST Arabidopsis thaliana protein match is: Phototropic-responsive NPH3 family protein (TAIR:AT3G26490.1); Has 88…		0	21	14	14	108	48	59	86	73	102	0.988413	2>1	0.00284507	16.3333	79.3333	2.28011
36	PGSC0003DMT400047864	Signal transducer	AT1G67900	Phototropic-responsive NPH3 family protein	Phototropic-responsive NPH3 family protein; FUNCTIONS IN: signal transducer activity; INVOLVED IN: response to light stimulus; LOCATED IN: cellular_component unknown; EXPRESSED IN: cultured cell; CONTAINS InterPro DOMAIN/s: NPH3 (InterPro:IPR004249), BTB/POZ fold (InterPro:IPR011333); BEST Arabidopsis thaliana protein match is: Phototropic-responsive NPH3 family protein (TAIR:AT3G26490.1); Has 88…		1e-174	5	6	5	54	21	37	46	28	34	0.99277	2>1	0.00185716	5.33333	36.6667	2.78136
97	PGSC0003DMT400001990	Calcium/calmodulin-dependent protein kinase CaMK3	AT3G50530	CDPK-related kinase	CDPK-related kinase (CRK); FUNCTIONS IN: in 6 functions; INVOLVED IN: protein amino acid phosphorylation, N-terminal protein myristoylation; LOCATED IN: plasma membrane; EXPRESSED IN: 24 plant structures; EXPRESSED DURING: 13 growth stages; CONTAINS InterPro DOMAIN/s: Protein kinase, ATP binding site (InterPro:IPR017441), Serine/threonine-protein kinase domain (InterPro:IPR002290), Serine/threoni…		0	2	1	2	8	7	12	11	5	7	0.824553	2>1	0.0436764	1.66667	8.33333	2.32193
90	PGSC0003DMT400062508	Leaf protein	AT5G25630	Tetratricopeptide repeat (TPR)-like superfamily protein	Tetratricopeptide repeat (TPR)-like superfamily protein; CONTAINS InterPro DOMAIN/s: Pentatricopeptide repeat (InterPro:IPR002885); BEST Arabidopsis thaliana protein match is: protein kinase family protein (TAIR:AT5G21222.1); Has 43023 Blast hits to 13141 proteins in 298 species: Archae - 3; Bacteria - 54; Metazoa - 633; Fungi - 665; Plants - 40141; Viruses - 0; Other Eukaryotes - 1527 (source: N…		1e-70	11	2	5	16	18	20	13	20	24	0.846521	2>1	0.033716	6	18.5	1.62449
44	PGSC0003DMT400054991	Calcium-dependent protein kinase 20	AT2G38910	calcium-dependent protein kinase 20	calcium-dependent protein kinase 20 (CPK20); FUNCTIONS IN: in 6 functions; INVOLVED IN: protein amino acid phosphorylation, N-terminal protein myristoylation; EXPRESSED IN: sperm cell, male gametophyte, flower, pollen tube; EXPRESSED DURING: L mature pollen stage, M germinated pollen stage, 4 anthesis; CONTAINS InterPro DOMAIN/s: Protein kinase, ATP binding site (InterPro:IPR017441), EF-Hand 1, c…		0	0	0	0	2	4	5	4	4	4	0.987734	2>1	0.00326312	0	3.83333
Acyl lipid metabolism						Acyl lipid pathways
64	PGSC0003DMT400057213	Ubiquitin-conjugating enzyme variant	AT4G27030	fatty acid desaturase A	fatty acid desaturase A (FADA); FUNCTIONS IN: Delta 3-trans hexadecenoic acid phosphatidylglycerol desaturase activity; INVOLVED IN: response to karrikin, phosphatidylglycerol metabolic process, unsaturated fatty acid biosynthetic process; LOCATED IN: chloroplast; EXPRESSED IN: 20 plant structures; EXPRESSED DURING: 13 growth stages; CONTAINS InterPro DOMAIN/s: Kua-ubiquitin conjugating enzyme hy…	Prokaryotic Galactolipid, Sulfolipid, & Phospholipid Synthesis 2	9e-127	17	11	20	36	33	45	49	31	40	0.952229	2>1	0.0115145	16	39	1.2854
6	PGSC0003DMT400082017	D12 oleate desaturase	AT3G12120	fatty acid desaturase 2	fatty acid desaturase 2 (FAD2); FUNCTIONS IN: omega-6 fatty acid desaturase activity, delta12-fatty acid dehydrogenase activity; INVOLVED IN: oxidation reduction, lipid metabolic process; LOCATED IN: endoplasmic reticulum; EXPRESSED IN: 24 plant structures; EXPRESSED DURING: 15 growth stages; CONTAINS InterPro DOMAIN/s: Protein of unknown function DUF3474 (InterPro:IPR021863), Fatty acid desatura…	Triacylglycerol Biosynthesis	0	67796	75089	75796	76889	67993	60036	61761	78139	68618	1	1>2	0	72893.7	68906	-0.0811639
81	PGSC0003DMT400042102	Acetyl-coenzyme A carboxylase carboxyl transferase alpha	AT2G38040	acetyl Co-enzyme a carboxylase carboxyltransferase alpha subunit	acetyl Co-enzyme a carboxylase carboxyltransferase alpha subunit (CAC3); FUNCTIONS IN: acetyl-CoA carboxylase activity; INVOLVED IN: fatty acid biosynthetic process; LOCATED IN: acetyl-CoA carboxylase complex, chloroplast stroma, chloroplast, membrane, chloroplast envelope; EXPRESSED IN: 23 plant structures; EXPRESSED DURING: 14 growth stages; CONTAINS InterPro DOMAIN/s: Acetyl-CoA carboxylase, a…	Fatty Acid Synthesis	8e-31	3	0	0	4	9	6	14	12	14	0.909552	2>1	0.0233713	1	9.83333	3.29768
74	PGSC0003DMT400079076	Acyl-[acyl-carrier-protein] desaturase	AT1G43800	Plant stearoyl-acyl-carrier-protein desaturase family protein	Plant stearoyl-acyl-carrier-protein desaturase family protein; FUNCTIONS IN: acyl-[acyl-carrier-protein] desaturase activity, oxidoreductase activity, transition metal ion binding; INVOLVED IN: oxidation reduction, fatty acid metabolic process, fatty acid biosynthetic process; LOCATED IN: membrane; EXPRESSED IN: 9 plant structures; EXPRESSED DURING: 6 growth stages; CONTAINS InterPro DOMAIN/s: Ri…	Fatty Acid Elongation, Desaturation & Export From Plastid	1e-58	0	0	0	5	3	3	5	0	4	0.931522	2>1	0.0182183	0	3.33333
Metabolism
92	PGSC0003DMT400014902	Cytochrome P450	AT1G12740	cytochrome P450, family 87, subfamily A, polypeptide 2	cytochrome P450, family 87, subfamily A, polypeptide 2 (CYP87A2); FUNCTIONS IN: electron carrier activity, monooxygenase activity, iron ion binding, oxygen binding, heme binding; INVOLVED IN: oxidation reduction; EXPRESSED IN: root; CONTAINS InterPro DOMAIN/s: Cytochrome P450 (InterPro:IPR001128), Cytochrome P450, conserved site (InterPro:IPR017972), Cytochrome P450, E-class, group I (InterPro:IP…		7e-31	0	4	4	0	0	0	0	0	0	0.834216	1>2	0.0365514	2.66667	0
8	PGSC0003DMT400055489	Phenylalanine ammonia-lyase	AT2G37040	PHE ammonia lyase 1	PHE ammonia lyase 1 (PAL1); FUNCTIONS IN: phenylalanine ammonia-lyase activity; INVOLVED IN: in 10 processes; LOCATED IN: cytoplasm; EXPRESSED IN: 22 plant structures; EXPRESSED DURING: 13 growth stages; CONTAINS InterPro DOMAIN/s: Phenylalanine/histidine ammonia-lyase (InterPro:IPR001106), Phenylalanine/histidine ammonia-lyases, active site (InterPro:IPR022313), L-Aspartase-like (InterPro:IPR008…		0	57444	57348	71442	84602	47245	43658	49018	63528	48308	1	1>2	7.91832e-10	62078	56059.8	-0.147115
67	PGSC0003DMT400052839	Beta-amylase PCT-BMYI	AT4G17090	chloroplast beta-amylase	chloroplast beta-amylase (CT-BMY); CONTAINS InterPro DOMAIN/s: Glycoside hydrolase, family 14, conserved site (InterPro:IPR018238), Glycoside hydrolase, family 14 (InterPro:IPR001554), Glycoside hydrolase, catalytic core (InterPro:IPR017853), Glycoside hydrolase, family 14B, plant (InterPro:IPR001371), Glycoside hydrolase, subgroup, catalytic core (InterPro:IPR013781); BEST Arabidopsis thaliana p…		0	0	1	1	34	21	3	12	22	17	0.943864	2>1	0.0133781	0.666667	18.1667	4.76818
3	PGSC0003DMT400075611	Catalase	AT4G35090	catalase 2	catalase 2 (CAT2); FUNCTIONS IN: protein binding, catalase activity, cobalt ion binding; INVOLVED IN: in 10 processes; LOCATED IN: mitochondrion, cytosolic ribosome, stromule, peroxisome, chloroplast; EXPRESSED IN: 25 plant structures; EXPRESSED DURING: 16 growth stages; CONTAINS InterPro DOMAIN/s: Catalase (InterPro:IPR002226), Catalase related subgroup (InterPro:IPR018028), Catalase-like domain…		0	59865	58735	76015	74152	69189	67345	70410	77395	67653	1	2>1	0	64871.7	71024	0.130718
55	PGSC0003DMT400019561	Cytochrome P450	AT5G36110	cytochrome P450, family 716, subfamily A, polypeptide 1	cytochrome P450, family 716, subfamily A, polypeptide 1 (CYP716A1); FUNCTIONS IN: electron carrier activity, monooxygenase activity, iron ion binding, oxygen binding, heme binding; INVOLVED IN: oxidation reduction; LOCATED IN: endomembrane system; CONTAINS InterPro DOMAIN/s: Cytochrome P450 (InterPro:IPR001128), Cytochrome P450, conserved site (InterPro:IPR017972), Cytochrome P450, E-class, group…		0	0	0	0	8	9	7	3	3	1	0.966626	2>1	0.00651634	0	5.16667
20	PGSC0003DMT400049003	Cytochrome P450 like_TBP	no hit	#N/A				629	566	865	2271	732	653	804	42811	24753	0.999615	2>1	2.89793e-05	686.667	12004	4.12776
35	PGSC0003DMT400070122	Glucosyltransferase	AT4G36770	UDP-Glycosyltransferase superfamily protein	UDP-Glycosyltransferase superfamily protein; FUNCTIONS IN: UDP-glycosyltransferase activity, transferase activity, transferring glycosyl groups; INVOLVED IN: metabolic process; LOCATED IN: cellular_component unknown; EXPRESSED IN: embryo, sepal, flower, pedicel, synergid; EXPRESSED DURING: 4 anthesis, C globular stage; CONTAINS InterPro DOMAIN/s: UDP-glucuronosyl/UDP-glucosyltransferase (InterPro…		2e-50	3	7	6	33	25	26	32	23	16	0.992864	2>1	0.00170366	5.33333	25.8333	2.27612
1	PGSC0003DMT400012995	Peroxidase	AT5G05340	Peroxidase superfamily protein	Peroxidase superfamily protein; FUNCTIONS IN: protein binding, peroxidase activity; INVOLVED IN: response to oxidative stress, oxidation reduction; LOCATED IN: apoplast, cell wall; EXPRESSED IN: 9 plant structures; EXPRESSED DURING: LP.04 four leaves visible, 4 anthesis, C globular stage, petal differentiation and expansion stage; CONTAINS InterPro DOMAIN/s: Haem peroxidase (InterPro:IPR010255), …		1e-81	60550	54285	75524	57668	61802	68247	66848	69984	62688	1	2>1	0	63453	64539.5	0.024494
2	PGSC0003DMT400049886	Phenylalanine ammonia-lyase	AT2G37040	PHE ammonia lyase 1	PHE ammonia lyase 1 (PAL1); FUNCTIONS IN: phenylalanine ammonia-lyase activity; INVOLVED IN: in 10 processes; LOCATED IN: cytoplasm; EXPRESSED IN: 22 plant structures; EXPRESSED DURING: 13 growth stages; CONTAINS InterPro DOMAIN/s: Phenylalanine/histidine ammonia-lyase (InterPro:IPR001106), Phenylalanine/histidine ammonia-lyases, active site (InterPro:IPR022313), L-Aspartase-like (InterPro:IPR008…		0	47258	46990	48547	94278	73170	88396	70098	55555	36480	1	2>1	0	47598.3	69662.8	0.549478
5	PGSC0003DMT400079161	Phospho-2-dehydro-3-deoxyheptonate aldolase 1, chloroplastic	AT1G22410	Class-II DAHP synthetase family protein	Class-II DAHP synthetase family protein; FUNCTIONS IN: 3-deoxy-7-phosphoheptulonate synthase activity; INVOLVED IN: aromatic amino acid family biosynthetic process; LOCATED IN: membrane; EXPRESSED IN: 23 plant structures; EXPRESSED DURING: 15 growth stages; CONTAINS InterPro DOMAIN/s: DAHP synthetase, class II (InterPro:IPR002480); BEST Arabidopsis thaliana protein match is: 3-deoxy-D-arabino-hep…		0	68206	82739	38090	53252	67393	64133	83072	69572	63829	1	2>1	0	63011.7	66875.2	0.0858516
63	PGSC0003DMT400081849	Conserved gene of unknown function	AT1G55280	Lipase/lipooxygenase, PLAT/LH2 family protein	Lipase/lipooxygenase, PLAT/LH2 family protein; CONTAINS InterPro DOMAIN/s: Lipase/lipooxygenase, PLAT/LH2 (InterPro:IPR008976); Has 47 Blast hits to 47 proteins in 18 species: Archae - 0; Bacteria - 2; Metazoa - 4; Fungi - 0; Plants - 39; Viruses - 0; Other Eukaryotes - 2 (source: NCBI BLink).		2e-80	14	10	13	29	35	27	31	27	26	0.954726	2>1	0.010939	12.3333	29.1667	1.24176
7	PGSC0003DMT400089149	Polyubiquitin	AT4G05320	polyubiquitin 10	polyubiquitin 10 (UBQ10); INVOLVED IN: protein modification process, aging, response to salicylic acid stimulus; EXPRESSED IN: 25 plant structures; EXPRESSED DURING: 15 growth stages; CONTAINS InterPro DOMAIN/s: Ubiquitin subgroup (InterPro:IPR019956), Ubiquitin conserved site (InterPro:IPR019954), Ubiquitin (InterPro:IPR000626), Ubiquitin supergroup (InterPro:IPR019955); BEST Arabidopsis thalian…		0	44522	45188	74092	87042	68364	68849	62470	64945	55922	1	2>1	0	54600.7	67932	0.315173
Other
78	PGSC0003DMT400053689	Copper transporter 1	AT5G59030	copper transporter 1	copper transporter 1 (COPT1); CONTAINS InterPro DOMAIN/s: Ctr copper transporter (InterPro:IPR007274); BEST Arabidopsis thaliana protein match is: Ctr copper transporter family (TAIR:AT2G26975.1); Has 1807 Blast hits to 1807 proteins in 277 species: Archae - 0; Bacteria - 0; Metazoa - 736; Fungi - 347; Plants - 385; Viruses - 0; Other Eukaryotes - 339 (source: NCBI BLink).		3e-46	0	0	0	66	0	2	0	0	2	0.92185	2>1	0.0209891	0	11.6667
101	PGSC0003DMT400022546	Mate efflux family protein	AT3G21690	MATE efflux family protein	MATE efflux family protein; FUNCTIONS IN: antiporter activity, drug transmembrane transporter activity, transporter activity; INVOLVED IN: drug transmembrane transport, transmembrane transport; LOCATED IN: plasma membrane, membrane; EXPRESSED IN: 23 plant structures; EXPRESSED DURING: 13 growth stages; CONTAINS InterPro DOMAIN/s: Multi antimicrobial extrusion protein MatE (InterPro:IPR002528); BE…		9e-95	20	48	40	77	73	62	74	80	62	0.818102	2>1	0.0490717	36	71.3333	0.986579
98	PGSC0003DMT400007468	Proline-rich protein	AT2G10940	Bifunctional inhibitor/lipid-transfer protein/seed storage 2S albumin superfamily protein	Bifunctional inhibitor/lipid-transfer protein/seed storage 2S albumin superfamily protein; FUNCTIONS IN: lipid binding; INVOLVED IN: lipid transport; LOCATED IN: chloroplast thylakoid membrane, apoplast, chloroplast, membrane; EXPRESSED IN: 21 plant structures; EXPRESSED DURING: 13 growth stages; CONTAINS InterPro DOMAIN/s: Bifunctional inhibitor/plant lipid transfer protein/seed storage (InterPr…		7e-49	0	0	0	3	2	10	9	0	4	0.821333	2>1	0.0450539	0	4.66667
87	PGSC0003DMT400022133	Auxin-responsive protein IAA13	AT2G33310	auxin-induced protein 13	auxin-induced protein 13 (IAA13); FUNCTIONS IN: sequence-specific DNA binding transcription factor activity; INVOLVED IN: response to auxin stimulus, response to cyclopentenone; LOCATED IN: nucleus; EXPRESSED IN: 22 plant structures; EXPRESSED DURING: 13 growth stages; CONTAINS InterPro DOMAIN/s: Aux/IAA-ARF-dimerisation (InterPro:IPR011525), AUX/IAA protein (InterPro:IPR003311); BEST Arabidopsis…		1e-59	446	580	596	389	400	380	389	404	393	0.864592	1>2	0.0297894	540.667	392.5	-0.462047
23	PGSC0003DMT400053827	Conserved gene of unknown function	AT5G19860	Protein of unknown function, DUF538	Protein of unknown function, DUF538; INVOLVED IN: biological_process unknown; LOCATED IN: vacuole; EXPRESSED IN: 23 plant structures; EXPRESSED DURING: 15 growth stages; CONTAINS InterPro DOMAIN/s: Protein of unknown function DUF538 (InterPro:IPR007493); BEST Arabidopsis thaliana protein match is: Protein of unknown function, DUF538 (TAIR:AT1G55265.1); Has 30201 Blast hits to 17322 proteins in 78…		1e-26	5	3	5	0	0	0	0	0	0	0.998481	1>2	0.000146669	4.33333	0
84	PGSC0003DMT400078217	Conserved gene of unknown function	AT5G04110	DNA GYRASE B3	DNA GYRASE B3 (GYRB3); FUNCTIONS IN: DNA topoisomerase activity, DNA topoisomerase (ATP-hydrolyzing) activity, DNA binding, ATP binding; INVOLVED IN: DNA topological change, DNA metabolic process; LOCATED IN: chromosome; EXPRESSED IN: 24 plant structures; EXPRESSED DURING: 13 growth stages; CONTAINS InterPro DOMAIN/s: SANT, DNA-binding (InterPro:IPR001005), Ribosomal protein S5 domain 2-type fold…		2e-05	17	5	23	1	4	1	1	0	1	0.884803	1>2	0.0263828	15	1.33333	-3.49185
95	PGSC0003DMT400084209	Conserved gene of unknown function	AT5G53280	plastid division1	PLASTID DIVISION1 (PDV1); BEST Arabidopsis thaliana protein match is: plastid division2 (TAIR:AT2G16070.2); Has 1807 Blast hits to 1807 proteins in 277 species: Archae - 0; Bacteria - 0; Metazoa - 736; Fungi - 347; Plants - 385; Viruses - 0; Other Eukaryotes - 339 (source: NCBI BLink).		0.0008	4	0	4	0	0	0	0	0	0	0.825461	1>2	0.0409029	2.66667	0
41	PGSC0003DMT400013587	Endonuclease/exonuclease/phosphatase	AT1G40390	DNAse I-like superfamily protein	DNAse I-like superfamily protein; CONTAINS InterPro DOMAIN/s: Endonuclease/exonuclease/phosphatase (InterPro:IPR005135), RNA-directed DNA polymerase (reverse transcriptase), related (InterPro:IPR015706); BEST Arabidopsis thaliana protein match is: DNAse I-like superfamily protein (TAIR:AT1G43760.1); Has 796 Blast hits to 793 proteins in 14 species: Archae - 0; Bacteria - 0; Metazoa - 0; Fungi - 0…		1e-16	3	4	3	0	0	0	0	0	0	0.991218	1>2	0.00263185	3.33333	0
80	PGSC0003DMT400083765	Gene of unknown function	AT4G33630	Protein of unknown function (DUF3506)	EXECUTER1 (EX1); FUNCTIONS IN: DNA binding, nuclease activity; INVOLVED IN: response to singlet oxygen; LOCATED IN: thylakoid membrane; EXPRESSED IN: 23 plant structures; EXPRESSED DURING: 15 growth stages; CONTAINS InterPro DOMAIN/s: Protein of unknown function DUF3506 (InterPro:IPR021894), UvrB/UvrC protein (InterPro:IPR001943); BEST Arabidopsis thaliana protein match is: Protein of unknown fun…		2e-09	13	11	4	0	0	2	2	0	2	0.913606	1>2	0.0225328	9.33333	1	-3.22239
26	PGSC0003DMT400056789	Gene of unknown function		#N/A				26	25	30	8	7	3	10	8	8	0.997246	1>2	0.000407992	27	7.33333	-1.88042
27	PGSC0003DMT400041119	Gene of unknown function		#N/A				23	32	35	2	0	0	2	9	2	0.997132	1>2	0.000499111	30	2.5	-3.58496
29	PGSC0003DMT400095864	Gene of unknown function		#N/A				5	5	2	0	0	0	0	0	0	0.996322	1>2	0.000692659	4	0
45	PGSC0003DMT400042998	Gene of unknown function		#N/A				2	5	3	0	0	0	0	0	0	0.987639	1>2	0.0034653	3.33333	0
50	PGSC0003DMT400053264	Gene of unknown function		#N/A				116	120	98	48	58	46	65	54	68	0.98116	1>2	0.00475765	111.333	56.5	-0.978563
59	PGSC0003DMT400093184	Gene of unknown function		#N/A				6	6	0	0	0	0	0	0	0	0.95806	1>2	0.00864731	4	0
73	PGSC0003DMT400035971	Gene of unknown function		#N/A				9	0	4	0	0	0	0	0	0	0.932997	1>2	0.0175298	4.33333	0
93	PGSC0003DMT400046438	Gene of unknown function		#N/A				73	41	50	9	20	17	3	1	2	0.825822	1>2	0.0380312	54.6667	8.66667	-2.65711
76	PGSC0003DMT400064730	Protein RIK	AT3G29390	RS2-interacting KH protein	RS2-interacting KH protein (RIK); FUNCTIONS IN: RNA binding; INVOLVED IN: biological_process unknown; LOCATED IN: nucleus; EXPRESSED IN: 21 plant structures; EXPRESSED DURING: 10 growth stages; Has 9708 Blast hits to 6008 proteins in 528 species: Archae - 14; Bacteria - 833; Metazoa - 2799; Fungi - 1318; Plants - 2564; Viruses - 582; Other Eukaryotes - 1598 (source: NCBI BLink).		2e-101	572	499	497	282	228	217	222	272	332	0.92982	1>2	0.0195678	522.667	258.833	-1.01387
30	PGSC0003DMT400064731	Protein RIK isoform	AT3G29390	RS2-interacting KH protein	RS2-interacting KH protein (RIK); FUNCTIONS IN: RNA binding; INVOLVED IN: biological_process unknown; LOCATED IN: nucleus; EXPRESSED IN: 21 plant structures; EXPRESSED DURING: 10 growth stages; Has 9708 Blast hits to 6008 proteins in 528 species: Archae - 14; Bacteria - 833; Metazoa - 2799; Fungi - 1318; Plants - 2564; Viruses - 582; Other Eukaryotes - 1598 (source: NCBI BLink).		6e-57	600	612	626	314	344	307	286	382	375	0.994581	1>2	0.000850191	612.667	334.667	-0.872377
58	PGSC0003DMT400064729	Protein RIK isoform	AT3G29390	RS2-interacting KH protein	RS2-interacting KH protein (RIK); FUNCTIONS IN: RNA binding; INVOLVED IN: biological_process unknown; LOCATED IN: nucleus; EXPRESSED IN: 21 plant structures; EXPRESSED DURING: 10 growth stages; Has 9708 Blast hits to 6008 proteins in 528 species: Archae - 14; Bacteria - 833; Metazoa - 2799; Fungi - 1318; Plants - 2564; Viruses - 582; Other Eukaryotes - 1598 (source: NCBI BLink).		6e-57	532	480	502	259	251	195	184	308	274	0.959561	1>2	0.0080733	504.667	245.167	-1.04157
83	PGSC0003DMT400069577	UPF0497 membrane protein	AT2G39518	CASP-LIKE PROTEIN 4D2, CASPL4D2	Uncharacterised protein family (UPF0497); FUNCTIONS IN: molecular_function unknown; INVOLVED IN: biological_process unknown; LOCATED IN: endomembrane system; CONTAINS InterPro DOMAIN/s: Uncharacterised protein family UPF0497, trans-membrane plant (InterPro:IPR006702), Uncharacterised protein family UPF0497, trans-membrane plant subgroup (InterPro:IPR006459); BEST Arabidopsis thaliana protein matc…		8e-15	3	9	0	0	0	0	0	0	0	0.895714	1>2	0.0253127	4	0
62	PGSC0003DMT400009661	Arabinogalactan protein		#N/A				0	0	0	0	0	0	34	54	15	0.954798	2>1	0.0103852	0	17.1667
77	PGSC0003DMT400034892	Chlorophyll a-b binding protein 3C, chloroplastic	AT1G29930	chlorophyll A/B binding protein 1	chlorophyll A/B binding protein 1 (CAB1); FUNCTIONS IN: chlorophyll binding; INVOLVED IN: photosynthesis; LOCATED IN: light-harvesting complex, thylakoid, chloroplast thylakoid membrane, chloroplast; EXPRESSED IN: guard cell, juvenile leaf, cultured cell; CONTAINS InterPro DOMAIN/s: Chlorophyll A-B binding protein (InterPro:IPR001344); BEST Arabidopsis thaliana protein match is: chlorophyll A/B b…		6e-167	3	0	5	11	13	12	12	8	15	0.92815	2>1	0.0202468	2.66667	11.8333	2.14975
18	PGSC0003DMT400096705	Conserved gene of unknown function	AT2G01021	0	unknown protein; Has 30201 Blast hits to 17322 proteins in 780 species: Archae - 12; Bacteria - 1396; Metazoa - 17338; Fungi - 3422; Plants - 5037; Viruses - 0; Other Eukaryotes - 2996 (source: NCBI BLink).		3e-05	1945	3774	4554	7137	3566	2409	3241	85523	54525	0.999933	2>1	6.9115e-06	3424.33	26066.8	2.92832
19	PGSC0003DMT400092742	Conserved gene of unknown function	AT2G01021	0	unknown protein; Has 30201 Blast hits to 17322 proteins in 780 species: Archae - 12; Bacteria - 1396; Metazoa - 17338; Fungi - 3422; Plants - 5037; Viruses - 0; Other Eukaryotes - 2996 (source: NCBI BLink).		7e-05	2292	3993	4444	8068	3536	2504	3307	69439	49761	0.99993	2>1	1.02336e-05	3576.33	22769.2	2.67053
10	PGSC0003DMT400023873	Conserved gene of unknown function		#N/A				1	21	4	306	321	242	395	408	419	1	2>1	6.66622e-09	8.66667	348.5	5.32954
53	PGSC0003DMT400092218	Conserved gene of unknown function		#N/A				608	465	426	1124	450	496	541	19801	16064	0.979299	2>1	0.00561909	499.667	6412.67	3.68189
69	PGSC0003DMT400039323	Conserved gene of unknown function		#N/A				0	0	0	4	4	5	10	0	4	0.938791	2>1	0.014737	0	4.5
72	PGSC0003DMT400097721	Conserved gene of unknown function		#N/A				0	0	0	0	7	11	8	3	4	0.933482	2>1	0.0168427	0	5.5
88	PGSC0003DMT400093030	Conserved gene of unknown function		#N/A				0	0	0	0	0	0	15	28	13	0.864048	2>1	0.0309958	0	9.33333
94	PGSC0003DMT400037232	Downward leaf curling protein	AT3G07760	Sterile alpha motif (SAM) domain-containing protein	Sterile alpha motif (SAM) domain-containing protein; CONTAINS InterPro DOMAIN/s: Sterile alpha motif (InterPro:IPR001660), Sterile alpha motif homology (InterPro:IPR010993), Sterile alpha motif, type 2 (InterPro:IPR011510); Has 60 Blast hits to 60 proteins in 24 species: Archae - 0; Bacteria - 0; Metazoa - 5; Fungi - 6; Plants - 44; Viruses - 0; Other Eukaryotes - 5 (source: NCBI BLink).		1e-09	0	0	0	3	3	10	0	7	3	0.825667	2>1	0.0394812	0	4.33333
24	PGSC0003DMT400041194	Gene of unknown function		#N/A				0	1	0	10	28	11	16	22	12	0.998238	2>1	0.000213986	0.333333	16.5	5.62936
25	PGSC0003DMT400011542	Gene of unknown function		#N/A				0	0	0	18	19	12	6	10	3	0.997282	2>1	0.000314146	0	11.3333
31	PGSC0003DMT400096818	Gene of unknown function		#N/A				0	0	0	2	17	11	4	8	7	0.993511	2>1	0.00103208	0	8.16667
34	PGSC0003DMT400024550	Gene of unknown function		#N/A				0	0	0	2	4	16	22	21	30	0.993058	2>1	0.00154389	0	15.8333
60	PGSC0003DMT400003068	Gene of unknown function		#N/A				0	0	0	6	0	4	8	4	10	0.956356	2>1	0.00923059	0	5.33333
100	PGSC0003DMT400085260	ORF107c		#N/A				0	0	0	3	0	0	2	26	19	0.820069	2>1	0.0477434	0	8.33333
38	PGSC0003DMT400047713	Protein phosphatase	AT4G27800	thylakoid-associated phosphatase 38	thylakoid-associated phosphatase 38 (TAP38); FUNCTIONS IN: phosphatase activity, protein serine/threonine phosphatase activity; INVOLVED IN: photosynthetic electron transport chain, photosystem stoichiometry adjustment, dephosphorylation; LOCATED IN: in 7 components; EXPRESSED IN: 23 plant structures; EXPRESSED DURING: 13 growth stages; CONTAINS InterPro DOMAIN/s: Protein phosphatase 2C, manganes…		1e-167	1	1	1	9	8	9	6	14	9	0.992196	2>1	0.00216591	1	9.16667	3.1964
