# Supplementary material for: Silencing of StRIK in potato suggests a role in periderm related to RNA processing and stress
Source: BMC Plant Biol. 2021 Sep 7;21:409. doi: 10.1186/s12870-021-03141-z (PMC8424952; doi:10.1186/s12870-021-03141-z)
Supplement: Supplementary file 8 — Additional file 8: Table S3 List of the 300 most co-expressed genes with Arabidopsis RIK gene based on ATTED-II database (https://atted.jp/). Co-expression degree is represented as Mutual Rank (MR) value. [file 12870_2021_3141_MOESM8_ESM.xlsx]

## Sheet: Full1
Table S3. List of the 300 most co-expressed genes with Arabidopsis RIK gene based on ATTED-II database (http://atted.jp/). Coexpression degree is represented as Mutual Rank (MR) value.
	Locus	Alias	Function	Entrez Gene ID	Supportability	Ath-m	Ath-r At3g29390	Bra-r LOC103854131	Gma-m LOC100798576	Osa-m Os03g0213900	Osa-r Os03g0213900	Ppo-m POPTR_0017s12910g	Sly-r LOC101249326	Vvi-m LOC100265165	Vvi-r LOC100265165	Zma-m LOC732737
0	At3g29390	RIK	RS2-interacting KH protein	822600	3	0	0	0	0	0	0	0	0	0	0	0
1	At1g70620	cyclin	cyclin-related	843399	3	2.9	1.7	1606.4		20.6	26.8	685.8	54.2	3396.4	449.6
2	At5g44750	REV1	DNA-directed DNA polymerases	834504	3	4.1	13		2563.9	982.6	3097.4	668.5	171.6		1851.2
3	At5g25560	CHY-type/CTCHY-type/RING-type Zinc finger	CHY-type/CTCHY-type/RING-type Zinc finger protein	832631	3	4.8	9.2	5125.5	580.1	63.2	227.7	61.5	647.4	2704.7	1383.4	73
4	At5g55390	EDM2	ENHANCED DOWNY MILDEW 2	835632	3	5.9	87.6	819.4	3093.1	43	60.4	3399.4	904.4	548.9	2577.2
5	At4g36980			829852	3	7.3	8.8	885.9	34.3				37.3	184.3	64.4
6	At5g24670	TAD3	Cytidine/deoxycytidylate deaminase family protein	832539	3	9.7	7.1			128.6	180.9		2745.5
7	At4g24900	TTL		828592	3	11.8	77.1	9331.9	1193.7	39.1	130	259.1	411.7		3048.6	53.2
8	At1g19485	Transducin/WD40 repeat-like	Transducin/WD40 repeat-like superfamily protein	838534	3	14.2	34.9		1385.7	9752.9	1811.4	6863.6	9496.4		239.6
9	At4g34140	D111/G-patch	D111/G-patch domain-containing protein	829562	3	14.7	41.2			537.9	2276.2				705.7
10	At4g10070	KH	KH domain-containing protein	826598	3	16.1	36.8	6108.5	9838	1291.8	12520.1		225.5	1848.8	2138.2	629.4
11	At4g25520	SLK1	SEUSS-like 1	828657	3	16.7	247		2573.6	7576.4	6909.3		461.1	973.7	2967.1
12	At4g00040	synthase	Chalcone and stilbene synthase family protein	828224	3	17.1	24.1	9207					16868.3	5348.1	6404.5	7026.8
13	At5g37370	SRL1	PRP38 family protein	833711	2	17.8	1922.3	12381.7	5167	47.4	1098	1164.3	723.1	1479.1	2363.5
14	At4g09680	CTC1	conserved telomere maintenance component 1	826554	1	19.3	311.4			9144.8	8354.6	408.4	1113.3
15	At4g00760	PRR8	pseudo-response regulator 8	828011	3	19.8	53.5	9565.4		4379.2	5639.2	883.3	2146		15351.8
16	At3g27260	GTE8	global transcription factor group E8	822345	3	21.3	316.3	7422.1		1704.2	2458.5	112.8	2027.2		827.7
17	At2g39340	SAC3A	SAC3/GANP/Nin1/mts3/eIF-3 p25 family	818519	3	22.4	27.5				848.9	630.5	14.2	573.1	668.8
18	At3g54230	SUA	suppressor of abi3-5	824590	3	24.1	27.4	301	75.7	6.5	58		12.4	862.4	2852.7	476.4
19	At3g32940	RNA-binding KH	RNA-binding KH domain-containing protein	823058	2	25.6	216.1	2347.6		9802.1	12002.4	8961.5	306.2		1795	123.2
20	At2g39580			818543	3	27	67	19.7		860.4	886		383.7	487	1262.6
21	At3g06290	SAC3B	SAC3/GANP/Nin1/mts3/eIF-3 p25 family	819803	3	27.1	242.4	1629.1		501.3	889.8		612.9	775.1	1779.9
22	At5g09880	CC1-like	Splicing factor, CC1-like	830848	3	28.1	94.3	3205.7	9454.8	4255	4601.1	1518.3	84.6	1070.4	1329.7	8.8
23	At5g65180	ENTH/VHS	ENTH/VHS family protein	836642	2	28.8	532.9	1021.8		2644.4	4449.9	1491.3	3903.1		3998.5
24	At4g16280	FCA	RNA binding
25	At4g21326	SBT3.12	subtilase 3.12	827882	3	31.6	96.1	10892			19400.6	10297.5	7848.3			6547.8
26	At5g25520	S-II	SPOC domain / Transcription elongation factor S-II protein	832627	3	31.9	253.7	570.5	9220.1	644.4	1568.9	340	1560.7	362.6	2882.6	2092.7
27	At2g35340	MEE29	helicase domain-containing protein	818101	3	32.9	1179.3	971.9		13824.2			176.6	2319	495.4
28	At3g25840	kinase	Protein kinase superfamily protein	822178	3	33.1	132.9	68.1	1326.2	340.5	1047.4		601.1	1498.1	634.8
29	At3g04160			819571	3	35.3	27.5	24.9	1140.5				214.6		509.6
30	At2g17975	Ran-binding	zinc finger (Ran-binding) family protein	816309	3	35.3	519.3	11943.4	3854	9961.9	7357.2		9516.5	4155	2626.4
31	At1g09230	RNA-binding	RNA-binding (RRM/RBD/RNP motifs) family protein	837443	3	36.4	129.6			929.8	447.7		2384.7		1138.8	2396.2
32	At4g02430	SR34b	RNA-binding (RRM/RBD/RNP motifs) family protein	828027	3	38.4	17.4	3739.8	1725.3	400.6	2186.3		277.6	1240	930.8	1416.9
33	At1g04390	BTB/POZ	BTB/POZ domain-containing protein	839530	3	40.4	102.3		316.4	711.8	3207.1		1457.5		5467.1
34	At3g02300	RCC1	Regulator of chromosome condensation (RCC1) family protein	821167	3	41.6	15.9	10886.1		4704.4	3359.7		7831.9	4416.6	3190.4	1727.8
35	At5g22700	F-box	F-box/RNI-like/FBD-like domains-containing protein	832333	3	42.7	11.7			15095.7		7432.3
36	At3g05210	UVR7	nucleotide repair protein, putative	819685	3	42.9	407	2981.8		2799.5	4766.3		2023.1	2069.8	6705.4
37	At5g55100	SWAP (Suppressor-of-White-APricot)/surp	SWAP (Suppressor-of-White-APricot)/surp domain-containing protein	835601	3	42.9	81.3	10455.2	125.7	64.1	72.7		264	394.5	346.9	14.8
38	At1g48780			841300	2	43	101.6					4134.7	16738		14711
39	At4g03230	kinase	S-locus lectin protein kinase family protein	828018	3	44.3	207.7	20856.7		18673.5	20831.9	13852	12717		13477
40	At5g15540	SCC2	PHD finger family protein	831407	3	46.8	270.7	213.5		179.4	743.5		77		837.5
41	At3g50430			824207	2	47.1	186.2			1168		39.6	868
42	At5g06100	MYB33	myb domain protein 33	830497	3	47.7	135.6	11036.8	704.6	5149.4	9165.9	2559.6	2752.1		5983.8
43	At2g42270	helicase	U5 small nuclear ribonucleoprotein helicase	818828	3	48	129.2	2448.2		1119.8	1225	1514.7	410.2	1288.8	2590.6
44	At1g60200	RRM	splicing factor PWI domain-containing protein / RNA recognition motif (RRM)-containing protein	842315	3	49.2	28.1	1788.3		869.7	89.5	2597.1	282.8	260.3	1.9
45	At5g08210	MIR834a	MIR834a
46	At1g50030	TOR	target of rapamycin	841427	3	51.1	629.6	2375			31.7		166.1	513.5	858.5	140.5
47	At1g27520	hydrolase	Glycosyl hydrolase family 47 protein	839643	3	51.8	67.4	23782.9	3919.8	443.7	1451.3		10863.9		2386
48	At1g62130	ATPase	AAA-type ATPase family protein	842509	3	53.6	62.7	10351.1	2708.7	1146.1	4257.9		264	497	2539.2
49	At1g26580			839198	3	55.2	192.9	13406.8	2273.3	779.2	769.4		2116.3	1363.8	8674.8
50	At5g24620	Pathogenesis-related thaumatin	Pathogenesis-related thaumatin superfamily protein	832533	2	56.2	40.2	9092.9		8603.8	2045	8814
51	At1g08060	MOM1	ATP-dependent helicase family protein	837322	3	57	419.6	2706.3	1537.1	399.5	445.6		202.8	320	203.6	189.6
52	At2g28240	helicase	ATP-dependent helicase family protein	817370	3	57.1	444		1537.1				202.8	320	203.6
53	At3g53570	FC1	FUS3-complementing gene 1	824525	3	59.1	178.2	6667.6	662.6	3808.3	1247.5	1377.7	1535	907.2	11177.7
54	At1g21610	wound-responsive	wound-responsive family protein	838762	3	59.3	197.1	4991.6	3702.4	1101.7	788.1	1849.2	1148.4		631.2	707.5
55	At2g42330	GC-rich sequence DNA-binding factor-like with Tuftelin interacting domain	GC-rich sequence DNA-binding factor-like protein with Tuftelin interacting domain	818834	3	59.5	127.8	4905.4		1627.2	8166.8	12080	435.3		2715.2
56	At1g55250	HUB2	histone mono-ubiquitination 2	841968	3	61.7	293.6	2111.9	920.1	286.9	293.1		674.6	2315.4	253.7	96.6
57	At1g80780	H-like	Polynucleotidyl transferase, ribonuclease H-like superfamily protein	844417	3	62.5	190.7	7630.8	8134.4	1586	9167.2		9671.5	934.6	5193.8	4642.7
58	At3g57300	INO80	INO80 ortholog	824897	3	64.4	142.3	980.7	194.1	14032.5	7953.2	6173.5	274.7		874.7
59	At1g50970	VPS53	Membrane trafficking VPS53 family protein	841519	3	66.3	60.9	8457.5	3215	4719.7	3397.8		2192.6	5765.5	5642.9	5495.2
60	At3g17740			821042	3	66.7	208.5		130.9	252.6	1079.4		982.8	1136.5	4227.4	1878.6
61	At1g22870	Protein kinase with ARM repeat domain	Protein kinase family protein with ARM repeat domain	838892	3	67.6	969.2	7988.6		1285.8	640.3	9907.9	272.8	4125.9	4179.4
62	At2g24520	HA5	H(+)-ATPase 5	816988	3	69.4	334.3			4531.9	6606.9			3790.1	5190	6760.8
63	At4g35800	RPB1	RNA polymerase II large subunit	829734	3	71.1	741.1	1068.7			12863.3		266.1	1755.6	2036.9
64	At5g53430	SET29	SET domain group 29	835424	3	71.9	183.6	248.2	187.2	1421.1	1592.6		650.9		803.1
65	At2g13970	transposable	transposable element gene	3768421	0	75.2
66	At5g44660			834495	3	76.4	134.3					945.7	7096.9
67	At5g16280	Tetratricopeptide repeat (TPR)-like	Tetratricopeptide repeat (TPR)-like superfamily protein	831488	3	77.5	976.5	12313.4	8591.9	3409.7	2303.7		636.5		1838.1
68	At1g64270	transposable	transposable element gene	3767632	0	77.5
69	At5g58200	phosphoesterase	Calcineurin-like metallo-phosphoesterase superfamily protein	835932	3	79.5	57.9	3626.8	3122.1	7501.9	382.9	10366.3	6361.9		87.1	143.2
70	At3g61010	Ferritin/ribonucleotide reductase-like	Ferritin/ribonucleotide reductase-like family protein	825272	3	86.2	40.9	11710.1	7418.5	9151.1	6844.3	3924.6		7090	13519.8
71	At4g33200	XI-I	myosin, putative	829456	3	86.4	1387.4	1319	3021.3		1957.5		900		294
72	At1g14660	NHX8	Na+/H+ exchanger 8	838028	3	86.6	678.3	4716.3	2083.3	546.8	2734.9	374			4410.7
73	At3g26990	ENTH/VHS	ENTH/VHS family protein	822316	3	87.9	557.1	4923	4814.6	2644.4	4449.9		1287.4	1510.5	4085.4
74	At1g01770			837323	3	90	40.1	13607.7	5856.8	319.3	1198.2	512.8	4123.8		4658.1	1301.6
75	At5g10940	ASG2	transducin family protein / WD-40 repeat family protein	830961	3	90.5	136.8	13641.5		1647.8	672	2972.3	565.8	4690.6	822
76	At4g32660	AME3	Protein kinase superfamily protein	829401	3	91.3	265.3	2544.5		229.4	625	2364.6	730.3		6697.6
77	At1g55310	SR33	SC35-like splicing factor 33	841976	3	92.3	289.9	9313.3			12472.9		2216.1	4190.5	4529.5	2293.1
78	At5g08470	PEX1	peroxisome 1	830746	3	95.4	163.2	866.7		17811.7	18247.3	214.8	584.8		762.5
79	At2g19930	polymerase	RNA-dependent RNA polymerase family protein	816512	3	102.6	234.9	9853	4187.8	9921.1			6484.7		6353
80	At1g74180	RLP14	receptor like protein 14	843758	0	102.8				17161.9	7730.1		10483.2		15150.7
81	At5g58980	ceramidase	Neutral/alkaline non-lysosomal ceramidase	836015	3	106.3	69.6	16977	2705.6	10916	14479.9		5207.3	3486.4	16103.6	6178.2
82	At5g45050	WRKY16	Disease resistance protein (TIR-NBS-LRR class)	834536	3	107	858.2			14895.4	22083		5211.5		385.6
83	At3g47680	DNA binding	DNA binding	823922	3	107.3	47.2			10807.7
84	At5g65540			836680	2	108.1	787.1	3482		656.2	3190.7		736.1	417.4	7134.8
85	At2g39950			818582	3	108.3	541.4	12347.8		1694	1422.1	5925.1	430.7	402.7	4675.3	364.2
86	At1g17580	XI-1	myosin 1	838333	3	109.6	357.9	1473.1		1466.4	1774.8		369.8	1512.7	546.4	3714.4
87	At3g13225	WW	WW domain-containing protein	820517	2	110.5	64.7	6564.7		77.4	110.9	1127.6	47.7		4162.9
88	At1g58220	Homeodomain-like	Homeodomain-like superfamily protein	842189	3	110.5	148.8	3029		1218.6	4831.8	852.7	1800.2		3894.8
89	At4g20060	EMB1895	ARM repeat superfamily protein	827751	2	110.7				2470.8	1475.6				69
90	At1g75340	Zinc finger C-x8-C-x5-C-x3-H type	Zinc finger C-x8-C-x5-C-x3-H type family protein	843870	2	112.2	477.6	974.3		634.7	839.5	2091	7625.4		2599.7	3299.5
91	At3g03300	DCL2	dicer-like 2	821300	3	112.2	241	2060.8	11434.7	3005.1	622.7	1730.6	5114.1		1703.3	5267.9
92	At1g30970	SUF4	zinc finger (C2H2 type) family protein	839984	2	112.6	75.5	5445.1	120.9	1.8	245.7	4555.9	554.7		641.1	104.7
93	At3g19670	PRP40B	pre-mRNA-processing protein 40B	821504	3	113.4	137.5	1257.9	1585.1	437.8	715.5	1605.9	7619.3	1541.2	1491.6
94	At2g40770	helicase	zinc ion binding
95	At5g38140	NF-YC12	nuclear factor Y, subunit C12	833794	3	115.4	1282.4	21494.2		3566.3	12257.9	15508.4	15367.5	3834.9	1147.5
96	At1g21580	Zinc finger C-x8-C-x5-C-x3-H type	Zinc finger C-x8-C-x5-C-x3-H type family protein	838759	2	116.2	43.6	5093.4	33.7	89.1	8.5	651.3	248.3	1391.9	475.4
97	At2g25590	Tudor-like	Plant Tudor-like protein	817098	3	116.2	52.2	822.2		459.6	2064.1		3366.8		3634.2
98	At4g10930			826692	3	116.3	837			342.4	74.2		413.4		29.9
99	At1g03960	Calcium-binding EF hand	Calcium-binding EF hand family protein	839361	2	116.8	316.2	9947.3	4743.6	4863.1	5456.5		1936	1768.1	4707.3
100	At4g30790			829202	3	116.9	840.3		2477.3	1420.6	5256	15560.1	772.9	1070.9	3428.5
101	At1g71696	SOL1	carboxypeptidase D, putative	843499	3	118.9	1726.2	5132.6		3986.8	3682.7	3858.9	166.7		3795.9	149.3
102	At5g02880	UPL4	ubiquitin-protein ligase 4	831758	3	119.4	345.3	23612.7	503.1	2073.6	6134.6		1850.9		2162.1
103	At5g53150	N-terminal	DNAJ heat shock N-terminal domain-containing protein	835396	3	122.5	98.6	228.2		1674.6	703.4	14680	5134.1	384.6	5080.5
104	At4g36960	RNA-binding	RNA-binding (RRM/RBD/RNP motifs) family protein	829850	3	122.8	929.5	822.1	7375.4	10091.3	5533.3	3409.7	822.1	3453.6	3096.7	3422.9
105	At3g06670	binding	binding	819852	3	124.1	585.2	9296.8		209.2	569	1274.7	810.2	3847.3	733.8
106	At1g55970	HAG4	histone acetyltransferase of the CBP family 4	842048	2	125.2	665.5		115.5	122.4	481.7	1032.5	169.2	874.5	1200.5	544
107	At5g55600	BAH	agenet domain-containing protein / bromo-adjacent homology (BAH) domain-containing protein	835654	3	125.3	196.1	5842.7		770	4871.7	440.5	1502.7		5163.2	919.2
108	At1g20670	DNA-binding bromodomain	DNA-binding bromodomain-containing protein	838655	2	125.3	1446.1	11038.2	6621.9	2077.1	2202.4	872.3	1927.8	767.9	2552.6
109	At2g30480			817598	2	128.4	393.8		2511.6						5219.4
110	At2g47410	WD40/YVTN repeat-like domain
111	At5g27650	Tudor/PWWP/MBT	Tudor/PWWP/MBT superfamily protein	832827	3	129.3	1114.3	10146.4			7781.1		434.5		3331.6
112	At1g73960	TAF2	TBP-associated factor 2	843733	3	129.4	160.2	181.9	1268.2	8953.7	7706.4		122.6		610.5
113	At3g03360	F-box	F-box/RNI-like superfamily protein	821272	2	131.4	615.6		5475.4			3216.3			6192.9
114	At4g36690	U2AF65A	U2 snRNP auxilliary factor, large subunit, splicing factor	829822	3	134.8	43.6	6354		530.4	1286.4	6698	589.7	5.7	91.4	2149.6
115	At2g41210	PIP5K5	phosphatidylinositol- 4-phosphate 5-kinase 5	818720	3	135.6	268.2	10589.6		12325.6		3936.2	11057.7		6141
116	At5g09410	EICBP.B	ethylene induced calmodulin binding protein	830800	3	138.2	136.7	7124.6	3435.8	2017.1	758	8243.7	1082.2		6023.2	423.8
117	At3g46920	Protein kinase with octicosapeptide/Phox/Bem1p domain	Protein kinase superfamily protein with octicosapeptide/Phox/Bem1p domain	823845	2	138.7	1328.2	20.3		10761	13888.6	12611.4	1142.1	2874.6	586
118	At3g61740	SDG14	SET domain protein 14	825347	2	140	805.6		1312.8	1421.1	1592.6		584.9		2722.6
119	At1g25540	PFT1	phytochrome and flowering time regulatory protein (PFT1)	839141	3	140.6	874.1	130.3		714.2	6763.2		198.8		3189.1	48.7
120	At5g41580	RING/U-box	RING/U-box superfamily protein	834160	3	140.6	621.5			683.9	1697.7	2721.7	255.9		7052.5
121	At2g31970	RAD50	DNA repair-recombination protein (RAD50)	817756	3	141.5	651	1617.8		6833.9	8029.5	9563.2	1703.3		1126.8
122	At1g31814	FRL2	FRIGIDA like 2	840070	1	142.8	581.7			3149.9	4418.6	11137.6	2727.1		1275.5	501.5
123	At3g63070	Tudor/PWWP/MBT	Tudor/PWWP/MBT domain-containing protein	825482	3	144.2	658.1	1631	4774.5	110.1	249.6		278.9		2539.7
124	At5g02690			831838	3	146.8	981.6
125	At1g03410	2A6	2-oxoglutarate (2OG) and Fe(II)-dependent oxygenase superfamily protein	838763	0	147.6	2599.8	19354.6			15662.4	4801.6	9537		3430.8	4778.4
126	At1g04300	TRAF-like	TRAF-like superfamily protein	839551	3	147.7	318.7	2993.6		270.1	859.8		139.9	159.5	4515.3
127	At2g35630	MOR1	ARM repeat superfamily protein	818131	3	150.3	625.4	5781.8		2952.8	450.4		2660.1	3367	4722.4
128	At5g60170	RNA binding	RNA binding (RRM/RBD/RNP motifs) family protein	836139	3	152.6	852.6	1934.5	734.4	188.5	300.6	409.6	312.8	949.7	572.8
129	At5g25270	Ubiquitin-like	Ubiquitin-like superfamily protein	832599	3	152.8	170.3	8325.5	602.2	2910	4721.1	4710.9	293.8	958.7	467.4	552
130	At3g04700	DUF1685	Protein of unknown function (DUF1685)	819628	3	153.3	4487.9	13264.7		1781.9	4178.1	10967	9456.9		7501.4
131	At1g78960	LUP2	lupeol synthase 2	844236	3	155.8	328.3	9051.6	12207.7	2600.9	2884.8		6674.4		13725.3	8391.2
132	At5g01770	RAPTOR2	HEAT repeat
133	At4g17330	G2484-1	G2484-1 protein	827445	3	156.5	623.7	286.4					242.7	104.1	467.9	489.4
134	At5g35980	YAK1	yeast YAK1-related gene 1	833590	3	157.2	2751.7	2444.1	163.7	4696.8	7906.7		68.5	2594.1	3979.7	575
135	At2g28290	SYD	P-loop containing nucleoside triphosphate hydrolases superfamily protein	817375	3	157.8	503.1	768		900.7	2544.6		251.8	919	1794.7	58.9
136	At1g78130	UNE2	Major facilitator superfamily protein	844149	3	158.2	151.3	13032.6			16606.3			5311.3	16328.4
137	At1g10320	Zinc finger C-x8-C-x5-C-x3-H type	Zinc finger C-x8-C-x5-C-x3-H type family protein	837571	3	158.2	23.2	977.5		344.8	488.9		310.6	2665.9	2554.6	175
138	At4g39680	SAP	SAP domain-containing protein	830123	3	158.4	72.6	631.3	3188.8	67.5	18.8	8925.1	394.1	1920.6	216.7	1634.3
139	At3g01320	SNL1	SIN3-like 1	821265	3	161.2	121.6	2420.8		570.6	925.5		269.8	804.5	2540.8	162
140	At2g14680	MEE13	myosin heavy chain-related	815956	3	161.4	809.5	5432	1542.2	139.2	187.4		1848.4		1360.1	80.5
141	At3g57170	Gpi1	N-acetylglucosaminyl transferase component family protein / Gpi1 family protein	824884	3	161.7	184.9				326.4		8858.4		1996.6
142	At4g11830	PLDGAMMA2	phospholipase D gamma 2	826789	3	162.7	53	14838.8	7412.1	13926.5	15872.7	10149.5	6501.7	5779	14608.8
143	At5g46400	PRP39-2	Tetratricopeptide repeat (TPR)-like superfamily protein	834683	2	164.1	392.6	10450.8	1310	664	693.2		553.7		930.4
144	At1g53510	MPK18	mitogen-activated protein kinase 18	841786	2	164.1	190.9	8827.7	964.9	10418.3	12716.6		4039.1	2157.7	4301.2
145	At3g29100	VTI13	vesicle transport V-snare 13	822557	3	164.3	1584	19313.9		15137.8	19090.9	17388.3	9770.3	8081.8	11349.6	3417.2
146	At5g44800	PKR1	chromatin remodeling 4	834510	3	165.1	677.9	2143.5		399.5	445.6		359.8	703.1	635	140.6
147	At1g10610	DNA-binding	basic helix-loop-helix (bHLH) DNA-binding superfamily protein	837604	3	167.7	946.7			12443	8082.3
148	At5g55060			835597	2	167.9	354.2		9174.6	3806.2	8786.6		3166.9		6480.1	3895.5
149	At2g13370	CHR5	chromatin remodeling 5	815823	3	168.4	361.3	616.2		204.6	146.7		386.7	974.3	2604.6	103.6
150	At5g03450	Transducin/WD40 repeat-like	Transducin/WD40 repeat-like superfamily protein	831835	3	168.8	757.5		305.3		8299.2		3235.1	2074.4	398.4
151	At2g36810	ARM repeat	ARM repeat superfamily protein	818253	3	171.2	415.7	9823.4	59.4				57.2	1239.5	389.3	61.7
152	At3g42640	HA8	H(+)-ATPase 8	823281	3	172.8	587.6	8811.2		4531.9	6606.9	4471.5	10498.4		5339.6	6760.8
153	At5g07890	myosin	myosin heavy chain-related	830682	2	173.1	999.9				1060.1	969.7	4675.1
154	At3g50670	U1SNRNP	U1 small nuclear ribonucleoprotein-70K	824230	3	174.4	197.7	4516.5	875.4	27.1	89.1	132.9	177		60.6	247.3
155	At1g80800			3767731	0	175.6
156	At2g37840	kinase	Protein kinase superfamily protein	818361	3	177.3	182.4	4788.9		1425.6	1784	6757.7	137.3	2897.5	5653.6	370.8
157	At1g09730	Cysteineases	Cysteine proteinases superfamily protein	837501	3	177.7	962	1598.2	955	192.7	386.6	192.2	697		2500.3
158	At5g05800			830465	3	178.2	317.7			1368.8	2580.4	1128.4
159	At3g50380	DUF1162	Protein of unknown function (DUF1162)	824202	3	178.9	324.2	3257.2	7374.9	69.6	14.4		545.5		547.9
160	At1g27590			839650	2	179.3	224.2	255.7		267.4	243	7833.6	210.6	482.4	1828.6	78.5
161	At1g02960			839363	3	180.6	258.8			380.9	426.1		532.8		3521.9	63.5
162	At5g25060	RRC1	RNA recognition motif (RRM)-containing protein	832577	3	181.9	863.7	3612.8	429.1	7268.1	2965.4		820.9	1233.9	1626
163	At5g11350	I-like	DNAse I-like superfamily protein	831006	3	182.4	91.8	5265	921.1	1961.9	718.2	173.3	1680.1		65	381.5
164	At5g02810	PRR7	pseudo-response regulator 7	831793	3	185.8	1305.6	10231.7	5876.9	1144	438.1	804.4	3877.4		5685	582.4
165	At1g01710	thioesterase	Acyl-CoA thioesterase family protein	839254	3	185.8	954.2	5254	6086.3	4481.2	3036.3	1105.2	2778.8		9667	2462.5
166	At3g48190	PIG1	ataxia-telangiectasia mutated	823975	3	189.4	584.6	4340.9			356.4				889.5
167	At1g32750	TAF1	HAC13 protein (HAC13)	840169	3	189.9	459.6	2083.9		512.2	332.9	8959.8	387	134.8	531	140.7
168	At2g03060	AGL30	AGAMOUS-like 30	814835	2	192.4	187.5	10110.5			17786.2	6140	15023.4		3695.5
169	At2g32000	isomerase	DNA topoisomerase, type IA, core	817760	3	192.7	92.8	1927.5		3628		11098.9	765.8		7639.4
170	At5g51300	splicing	splicing factor-related	835204	3	192.9	787.5	1283.5	79	9802.1	12002.4		167	2204.2	1031.2
171	At3g24740	DUF1644	Protein of unknown function (DUF1644)	822072	3	193.5	118.4	4559.2	1403	18835.5	19137.7	2172.4	1722.8	1912.2	6642.9
172	At3g52030	F-box	F-box family protein with WD40/YVTN repeat doamin	824366	2	196.7	539	10394.3	451.6	567.3	403.8	678.5	1575.7		1962.2	516.3
173	At1g22310	MBD8	methyl-CPG-binding domain 8	838838	3	197.2	190.6		466.5	1280.6	2105.8	257.9		5150	7359.4
174	At1g27370	SPL10	squamosa promoter binding protein-like 10	839626	3	198.3	1102.5	546.1	1249.9	10597	14203.9	277.8	2774.4	3723.5	12773.9	4966.9
175	At3g57570	ARM repeat	ARM repeat superfamily protein	824924	3	198.4	651.8					231.9		686.8	458.8
176	At5g62090	SLK2	SEUSS-like 2	836329	3	198.6	488.1	4693.3	2573.6	7576.4	6909.3		461.1	973.7	2967.1	266.9
177	At5g54090	DNA mismatch repair MutS	DNA mismatch repair protein MutS, type 2	835495	3	199.3	716.1	4885.1	6757.8	1250.6	1173.9		546.5		458.1
178	At3g57470	Insulinase	Insulinase (Peptidase family M16) family protein	824914	3	199.9	68.2	21158.9	13795.3	3605.4	4673.4	15461.4		3071.5	2160
179	At5g19840	2OG	2-oxoglutarate (2OG) and Fe(II)-dependent oxygenase superfamily protein	832104	2	201.1	1477.2	2667	2276.5	872.2	814.6	46.8	1016.3		1889.6
180	At5g61140	helicase	U5 small nuclear ribonucleoprotein helicase	836235	3	201.7	195.2	2052	301.8	1119.8	1225		156.8	1585	771.4	369.6
181	At4g02120	synthase	CTP synthase family protein	828137	3	204.6	442.4	4574.4	6823.5	9091	4332.1	16970.7	2503.4		202.7	1826.5
182	At2g01460	hydrolase	P-loop containing nucleoside triphosphate hydrolases superfamily protein	814674	3	205.2	424.4	6958.2			6103		201		2406.3
183	At4g12460	ORP2B	OSBP(oxysterol binding protein)-related protein 2B	826858	1	206.4	1059	14524.7			2718.5		11941.5	6113.9	11388.3	2000.2
184	At1g03550	SCAMP4	Secretory carrier membrane protein (SCAMP) family protein	839464	2	206.7	46.4		5535.3	19570.3	14507.3		16783.8	7077.1	15861.5
185	At2g26000	BRIZ2	zinc finger (C3HC4-type RING finger) family protein	817141	3	207.7	1512.8	8847.9	733	856.4	2885.6	685.7	3272.7	3974.6	4907.1
186	At5g35930	ligase	AMP-dependent synthetase and ligase family protein	833582	3	210.2	275.5		456.3	474.4	2655.7	99.6	96.8		3933.2
187	At3g23790	AAE16	AMP-dependent synthetase and ligase family protein	821961	3	212	175.9	14782.5	10121.2	1173.4	401.9		5498.6	3886.7	5315.1	5248.3
188	At5g23150	HUA2	Tudor/PWWP/MBT domain-containing protein	832379	3	212.8	313.4			282.1	432.4		64.7	1251.6	1308.3
189	At5g23610			832427	2	213.5	638.3	12273.1		13271.4	16497.2				2236.3
190	At1g72650	TRFL6	TRF-like 6	843597	3	214.9	51.5	4832.8		276.6	2562.8	961.9	2020.9	1409.7	3234.6
191	At1g17680	TPR	tetratricopeptide repeat (TPR)-containing protein	838344	3	220	736.6	12129.8	6318.5	118.6	232.6		897.1	251.9	529.7	2756.2
192	At4g02560	LD	Homeodomain-like superfamily protein	827904	3	221.1	175.2	4324		788.5	1823.8		901.2	1134.9	1326.4
193	At1g09140	SR30	SERINE-ARGININE PROTEIN 30	837433	3	221.5	34.2	11634.2	1076.2	137.1	874.6	1181.9	4120.2	1240	930.8	1416.9
194	At1g13940	DUF863	Plant protein of unknown function (DUF863)	837954	2	222.8	1097.1			5573.8	1270.1	9395.8	1880.3		3968.5
195	At3g51830	SAC8	SAC domain-containing protein 8	824346	2	222.9	2168.7	6054.1	4468.9	1764.3	2310.3	653.2	3437.9	2645.5	1108.9
196	At1g50620	zinc finger	RING/FYVE/PHD zinc finger superfamily protein	841484	3	223.9	646.2	3142.3	10403.4	4784	2625.4	858.5	614.6		1131.4
197	At1g07350	SR45a	RNA-binding (RRM/RBD/RNP motifs) family protein	837246	3	225.7	1017.5	19421.5	2514.9	305.6	332.8	742.1	4379.4	1341.1	487.1	3008.4
198	At1g64050			842709	3	226.2	466.2	2211.8		4179.5	6630.4		1550.2	1779	8391.2
199	At1g21160	eIF-2	eukaryotic translation initiation factor 2 (eIF-2) family protein	838712	3	229.3	438.9	7105.2		10878.7	9832.6	6796.3	921.5	1907.1	4198	5022.3
200	At1g29750	RKF1	receptor-like kinase in flowers 1	839853	2	232.7	355.9	13606.8	4014	8100.4	7465.7		1237.6	5656	4522.1
201	At5g42220	Ubiquitin-like	Ubiquitin-like superfamily protein	834227	3	233.4	1058.1	4620	5512.1	2910	4721.1	257.8	581.1	565.6	1719.8	1947
202	At3g26890			822305	3	234.8	201.1	9621.6	1761.9	15315.6	10323.2	11384.2	3516.9		2637
203	At4g10730	kinase	Protein kinase superfamily protein	826667	2	243.2	505.3	3092.2		5462	8070.5	6346.1	1443.4	801.4	532.3	303.1
204	At1g54490	XRN4	exoribonuclease 4	841891	3	245.2	1666.6	5047.7	925.8	388.7	1517				2682.4
205	At3g12980	HAC5	histone acetyltransferase of the CBP family 5	820484	3	245.4	376.2		115.5	122.4	481.7		169.2	874.5	1200.5	544
206	At5g01670	oxidoreductase	NAD(P)-linked oxidoreductase superfamily protein	831701	2	245.6	400.9	16006.8	10584.6	2754.9	3378.1		16106.2		9278.1
207	At1g67530	ARM repeat	ARM repeat superfamily protein	843074	3	246.2	1439	16134		8811.9	14583.9	8906.8	10433.6		13577.5	6371.8
208	At1g75850	VPS35B	VPS35 homolog B	843918	3	248.3	962.6	9428.3		6863.1	3638.8		2161.9		872.4
209	At5g55040	DNA-binding bromodomain	DNA-binding bromodomain-containing protein	835595	3	250.2	1023.8	11038.2	963.6	2077.1	2202.4		364.7	1528	4662.8	451.4
210	At1g15280	CASC3/Barentsz eIF4AIII binding	CASC3/Barentsz eIF4AIII binding	838095	2	252.2	62.3	15030		202.3	3122.3		332.2	1170.5	3804.5	257.4
211	At3g27700	RRM	zinc finger (CCCH-type) family protein / RNA recognition motif (RRM)-containing protein	822392	3	252.4	1499.2	3700.6		1152.7	2442.8	4024.5	163.7	4359.9	7387.5
212	At4g24680	MOS1	modifier of snc1	828570	3	253.8	458.6	1176.4				1213.5	358.1	2288.3	2952.8	7688.4
213	At2g01330	nucleotide binding	nucleotide binding	814661	2	254.2	193.3		11468.9	7974.8	19170.8		8952.7		8820.9	7357
214	At4g08110	transposable	transposable element gene	3769905	0	256.7
215	At1g64570	DUO3	Homeodomain-like superfamily protein	842765	3	257.2	726.5								1164.8
216	At1g31360	RECQL2	RECQ helicase L2	840026	1	257.4	539.2			18.4	23.6	598.8	8469.4
217	At5g43130	TAF4B	TBP-associated factor 4	834330	3	257.8	901.1	1855.9		1234.4	3332	209.6	207.5	423.1	2397.7
218	At2g01100			814639	3	260.1	948.4	19009.2		2458.7	7935.6	3664.6	4252.3		1059
219	At4g38350	Patched	Patched family protein	829992	3	260.4	177.4	5171.8	10860.5	4165.6	214.9	6381.1	5997.3	1343.5	5575.3	3215.5
220	At1g08600	CHR20	P-loop containing nucleoside triphosphate hydrolases superfamily protein	837382	3	266.4	706.8	385.9	6006.1	686.9	1257.8		2514	1757.2	300.6
221	At2g33540	CPL3	C-terminal domain phosphatase-like 3	817919	2	266.8	444.8			518.3	406.9		186.9	2747.8	1059.5
222	At1g54510	NEK1	NIMA-related serine/threonine kinase 1	841893	3	268.3	415.4		10483.5	9909	9670.2		3080.3	3478.8	10108.7	4335.2
223	At5g26610	D111/G-patch	D111/G-patch domain-containing protein	832729	3	268.7	777	2953.9	331.8	849.8	6544.8		617.9		6881.9
224	At1g10240	FRS11	FAR1-related sequence 11	837563	2	270.7	1252.7		1463.8	3918.7	2990.7		619.2		2290.7
225	At2g42640	kinase	Mitogen activated protein kinase kinase kinase-related	818864	3	272.2	782.6	11194.5		5463.7	5022.8		3670.6		7639.7
226	At4g24020	NLP7	NIN like protein 7	828502	3	275	651	16667		1661.6	3836.8	10415.6	660		4021.8
227	At3g14205	phosphatase	Phosphoinositide phosphatase family protein	820638	3	276.2	1214.5	18490.7	1880.1	3534.8	1773.8		1363	1537.8	384.4	3902.2
228	At1g48090	calcium-dependent lipid-binding	calcium-dependent lipid-binding family protein	841226	3	276.7	994.5	8120.5		153	285.3		233	546.4	1029.1
229	At1g06230	GTE4	global transcription factor group E4	837133	3	277.2	1022	3224.2	1772	1650.9	3666.5		7057.3		1511.5	598.2
230	At1g55090	hydrolase	carbon-nitrogen hydrolase family protein	841952	3	277.3	1745.7	2334.1	4417.8	793.7	485.5	8710.4	4525.1		701.9
231	At4g03260	Outer arm dynein 1	Outer arm dynein light chain 1 protein	828003	3	278.1	1466.5	10390.3	2790.9	1787.6	1891.4	2098.4	6041.4	2117.9	4379.8
232	At2g36370	ubiquitin-protein ligases	ubiquitin-protein ligases	818210	3	279.7	380.4	744.9			621.5				1269
233	At3g03370			821271	3	280.1	1499.1	15570.1		2507.4	16120		175.8	5967.1	1411.4
234	At3g21430	ALY3	DNA binding	821697	3	280.4	443.3	4413.9	428.7	2955.6	8333.6		546.6	564.9	4148.2	235.3
235	At5g23080	TGH	SWAP (Suppressor-of-White-APricot)/surp domain-containing protein	832372	3	280.4	334.6		4848.7	163	2725.4	168.5	1433.5		1875.4
236	At5g23110	Zinc finger	Zinc finger, C3HC4 type (RING finger) family protein	832375	3	283.6	665.4	4359.5		1657.1	645.8		390.8	1087.1	1569.2	733.5
237	At4g24740	FC2	FUS3-complementing gene 2	828576	3	283.8	286.3	11509.8	853.9	3808.3	1247.5	196.7	730.3	2021.6	113.1
238	At5g57160	LIG4	DNA ligase IV	835822	3	285.6	978.7	3009.7	3480.2	5767.6	3881.3	2287.6	1103.6
239	At1g50410	zinc finger	SNF2 domain-containing protein / helicase domain-containing protein / zinc finger protein-related	841463	3	285.7	921.9	3701.4		875.8	1718.2		748.8		1681.6	368.6
240	At2g36960	TKI1	TSL-kinase interacting protein 1	818270	3	286.8	826.6	1354.8	4111.2	493	113	7017.3	320	479.2	3191.6	75
241	At1g28320	DEG15	protease-related	839726	3	287.1	454.8	7442.5	319	810.5	1400.9		647.4		306.2	451.4
242	At3g06400	CHR11	chromatin-remodeling protein 11	819814	3	288.5	489.3	21621.9		14032.5	7953.2	5303.2	355.4	1002.4	199.7
243	At1g36070	Transducin/WD40 repeat-like	Transducin/WD40 repeat-like superfamily protein	840511	3	289.4	155.5	17537.9	673.7	10541.1	3724.2		3038.3	1817.6	827.9
244	At1g48970	transferase	NagB/RpiA/CoA transferase-like superfamily protein	841319	3	290.1	323.9	11945.3	6690.2	2834.2	5817.3		379.7	2474.9	7590.1
245	At1g74170	RLP13	receptor like protein 13	843757	3	290.4	1160.8	13208.6		17161.9	7730.1	5830.4	10483.2		8788.5	8741.2
246	At1g21700	SWI3C	SWITCH/sucrose nonfermenting 3C	838774	2	290.9	1255.3	3220.4	547.4	5268.4	3751	1269.3	546.8	3811.5	5478.9
247	At4g32060	calcium-binding EF hand	calcium-binding EF hand family protein	829337	3	291.9	1329.2	13017.5		3248.3	8951.2		5231.9		14446.5	1209.7
248	At1g07300	josephin	josephin protein-related	837241	3	291.9	523.1	21063.5				15127.4	15571.3		11007.1
249	At1g65070	DNA mismatch repair MutS	DNA mismatch repair protein MutS, type 2	842815	3	293.6	1193		1583.8	1365.2	1567.5	8002.2	7284.8		458.1
250	At1g34340	alpha/beta-Hydrolases	alpha/beta-Hydrolases superfamily protein	840335	3	296.5	616.3	14343.4	10751.8	8703.8	3516.3				3423
251	At3g47990	SIS3	SUGAR-INSENSITIVE 3	823954	3	296.8	624.3	1567.8	5571.6	2183.9	6009		829.8	2900.9	7993.1	781.3
252	At5g27950	hydrolase	P-loop containing nucleoside triphosphate hydrolases superfamily protein	832864	3	297.6	452.8		3327.1	14634	16810		17157.1		4934.1	1714.5
253	At5g47480	RGPR	RGPR-related	834798	3	300.4	638.2	6369.8		5336.6	3440.9		335.5	2229.3	1988.5	1480.9
254	At2g25850	PAPS2	poly(A) polymerase 2	817127	3	302.1	226	4832.7	1142		607	45.7	64.7	1005.9	1212.3
255	At1g72390			843571	3	303.4	1304.5	826.1	2107.6	7534.4	3952	284.9	185.1	1207.4	3817.1
256	At1g77800	PHD finger	PHD finger family protein	844117	3	304.7	242.4	1256.3		745.9	454.6		121	108.9	1110.3
257	At2g22720	SPT2 chromatin	SPT2 chromatin protein	816802	3	305.7	1173.9	6833.6	4064.9	769.4	4588.2	656.4	2202.8	225.7	2159.7	1092.5
258	At4g00450	MED12	RNA polymerase II transcription mediators	827954	3	306.1	521.2	385.8		7298.9		1588.3	282.2	165.9	643
259	At2g25920			817133	2	307	2245.3	10228	6092.4	6213.9	7847.7		8252.1		7738.9
260	At5g27410	transferase	D-aminoacid aminotransferase-like PLP-dependent enzymes superfamily protein	832800	3	307.6	484	1671.2	8488.1	115.1	2017.4		6625.5	6311.8	12362.9	45.5
261	At1g55325	MAB2	RNA polymerase II transcription mediators	841978	3	308.4	1082.9	1450.7	1371.4		251.3		74.5		2078.2	873.4
262	At4g36050	phosphatase	endonuclease/exonuclease/phosphatase family protein	829761	3	310.2	458.6	1589.8		476.8				307.9	2449.2	843.5
263	At3g62330	CCHC-type	Zinc knuckle (CCHC-type) family protein	825406	3	310.2	664.4	4411.2	592.3	8013.3	571.9	210.1	661.8		413.6
264	At2g25760	kinase	Protein kinase family protein	817118	3	312.3	236.2	1934.5		405.8	645.5	9584.2		1125.1	1220.3	1119.9
265	At5g58040	FIPS5	homolog of yeast FIP1 [V]	835916	3	313.4	515.8	2747.1	3379.1	463.4	405.3		486.5	1479.7	3470.1
266	At5g46210	CUL4	cullin4	834663	3	314.6	967	4003.8	4466.1	10546.1	12348.3			2339.2	1774.4	1095.8
267	At5g44180	RLT2	Homeodomain-like transcriptional regulator	834441	3	317.1	674.1	631	484.1	92.5	360.1	2877.3	355.8		1552.7
268	At1g16540	SIR3	molybdenum cofactor sulfurase (LOS5) (ABA3)	838224	3	317.9	1230.8	10872.5	1395.3	10166.5	15618.5	2143.7	2383.6	1436.2	4516.4
269	At1g24340	EMB260	FAD/NAD(P)-binding oxidoreductase family protein	839050	2	318.1	5517	10236.3	8639.2	15260	15120.9	3209.6	6524		3353.7	49.7
270	At2g30580	DRIP2	DREB2A-interacting protein 2	817608	1	318.4	2861.3	3382		7334.4	15915.6		1069.4	2008.7	5430.8
271	At5g55310	TOP1BETA	DNA topoisomerase 1 beta	835624	3	319.1	1168	9821.9		431.8	2525.4	654.9	1908.5	2319	7455.7	146.9
272	At4g31670	UBP18	ubiquitin-specific protease 18	829295	2	319.1	851.7	11835.8	12312.4	1658.1	2375.4	1005	7354.4	5294.9	4723.1
273	At5g19310	CHR23	Homeotic gene regulator	832051	3	320.4	1251.5	630.7		900.7	2544.6		970.2	810.9	1222
274	At1g02890	ATPase	AAA-type ATPase family protein	839507	2	321.1	780.6	10351.1		1146.1	4257.9		395.1	1387.6	341.9
275	At3g07274			6240902	0	325.6
276	At1g54370	NHX5	sodium hydrogen exchanger 5	841878	3	325.8	457.9	6234.1	3757.1	998.8	4955.1			4691.9	7742.7	328.8
277	At4g12020	WRKY19	protein kinase family protein	826810	2	325.9	159.5			3004.3	7904.8
278	At3g55850	LAF3 ISF2	Amidohydrolase family	824751	3	326.5	1052.4	5478.9		4031.5	10287.8	13685.6	3212.2	1892.8	6038	1618.4
279	At4g02900	ERD	ERD (early-responsive to dehydration stress) family protein	828143	2	328.3	339.2			14843.5	19713.5	13129.3	9332.5
280	At5g47010	UPF1	RNA helicase, putative	834747	3	329.3	1558.7	1226.6	922.9	217.3	2492.5		91.4	351.3	1467	1432.6
281	At3g58160	XIJ	P-loop containing nucleoside triphosphate hydrolases superfamily protein	824985	3	330.5	853.6	9302.8		1466.4	1774.8		11589.5
282	At5g06120	ARM repeat	ARM repeat superfamily protein	830499	3	332.8	514.9	1646.8	1007.5	4940.4	3247.2		709.7		2947.4	160.5
283	At5g41850	alpha/beta-Hydrolases	alpha/beta-Hydrolases superfamily protein	834190	2	333.3	1053.4					19641.4		5654.6	9136
284	At1g01040	SUS1	dicer-like 1	839574	3	333.8	171.6		153.7	4289.8	655.9		394.7	2295.6	1754.5
285	At4g24630	zinc finger	DHHC-type zinc finger family protein	828565	3	333.9	627	8811.7		18646.7	13181.2		2607.8		7916	9207.4
286	At3g28030	UVR1	5'-3' exonuclease family protein	822427	3	341.3	443.9	2764	213.3		8994.4		1467.6		416.5
287	At3g01770	BET10	bromodomain and extraterminal domain protein 10	821083	3	342.3	483.9	7422.1		1704.2	2458.5	112.8	2027.2		827.7
288	At3g14010	CID4	CTC-interacting domain 4	820615	3	343.9	471.6	6582.3		2167.3	8477.7	2189.2	237.2		5902.8	610.8
289	At5g56380	F-box	F-box/RNI-like/FBD-like domains-containing protein	835739	3	344.6	739.9			13579	15079.5	7432.3	5537.1
290	At2g44980	CHR10	SNF2 domain-containing protein / helicase domain-containing protein	819106	2	345.4	1908.4	10287.9		835.6	284.9		2045.2
291	At5g53440			835425	3	346.1	736.2	1232.5	1227.9	699.3	279	8552.1	573.8		718.9	233
292	At1g65950	kinase	Protein kinase superfamily protein	842907	3	346.2	345.9	3114.6			4372	3772.1	1858.9			26.8
293	At2g45920	U-box	U-box domain-containing protein	819200	3	348	706.7	18838.6	4247.6	15884.3	17522.1	10462.6	382		11726.3
294	At1g05790	lipase	lipase class 3 family protein	837088	3	348.9	798.2	13618.2	222.7	1744.9	2182.8		5701.3
295	At5g41150	UVH1	Restriction endonuclease, type II-like superfamily protein	834117	1	349.2	2019.7	3376.9	3039.3	455.8	6043.4		1009.1		1972.2
296	At2g48100	nuclease	Exonuclease family protein	819422	3	349.8	258.1	7611	2788.9						9682.7
297	At5g50780	ATPase	Histidine kinase-, DNA gyrase B-, and HSP90-like ATPase family protein	835150	3	351.1	428.3	5637.3		3687.5	9320.5		441.4		2024.1	375.4
298	At3g03340	UNE6	LUC7 related protein	821276	3	351.1	729.8	6787.3	10485.9	5.8	42.5		3882.4	6036.1	2111.5	1165.9
299	At3g51620	PAP/OAS1 substrate-binding domain	PAP/OAS1 substrate-binding domain superfamily	824325	3	351.4	1153.8	1957		326.4	2082.6		588	2960.4	6975.3	1572
300	At1g42470	Patched	Patched family protein	840851	3	351.6	524.9	9415.4	5170.7	4165.6	214.9		5997.3		6086.9	3215.5
