# Supplementary material for: Silencing of StRIK in potato suggests a role in periderm related to RNA processing and stress
Source: BMC Plant Biol. 2021 Sep 7;21:409. doi: 10.1186/s12870-021-03141-z (PMC8424952; doi:10.1186/s12870-021-03141-z)
Supplement: Supplementary file 9 — Additional file 9: Table S4 Gene ontology of 300 most co-expressed genes with RIK gene in Arabidopsis by PlantGSEA web tool (http://structuralbiology.cau.edu.cn/PlantGSEA/index.php). [file 12870_2021_3141_MOESM9_ESM.xlsx]

## Sheet: Table S4
Table S4. Gene ontology of most co-expressed genes with RIK protein in Arabidopsis by PlantGSEA web tool (http://structuralbiology.cau.edu.cn/PlantGSEA/index.php).
GO_acc	term_type	Term	queryitem	querytotal	bgitem	bgtotal	pvalue	FDR	entries
GO:0090304	P	nucleic acid metabolic process	101	296	3768	28362	9.8e-20	1.8e-16	// AT3G50670 // AT5G62090 // AT1G50410 // AT5G46210 // AT3G21430 // AT4G24740 // AT3G19670 // AT1G07350 // AT3G05210 // AT1G21700 // AT5G51300 // AT3G04160 // AT3G61740 // AT1G50620 // AT3G48190 // AT4G02430 // AT5G09880 // AT5G25520 // AT1G10610 // AT3G57300 // AT2G42330 // AT1G21580 // AT5G53430 // AT5G55310 // AT2G35340 // AT3G03340 // AT2G32000 // AT4G09680 // AT3G53570 // AT1G60200 // AT2G28…
GO:0006139	P	nucleobase-containing compound metabolic process	104	296	4178	28362	4.2e-18	3.9e-15	// AT3G50670 // AT5G62090 // AT1G50410 // AT5G46210 // AT3G21430 // AT4G24740 // AT1G55090 // AT3G19670 // AT1G07350 // AT3G05210 // AT1G21700 // AT5G51300 // AT3G04160 // AT3G61740 // AT1G50620 // AT3G48190 // AT4G02430 // AT1G01040 // AT5G25520 // AT1G10610 // AT3G57300 // AT2G42330 // AT1G21580 // AT5G53430 // AT5G55310 // AT2G35340 // AT3G03340 // AT2G32000 // AT4G09680 // AT3G53570 // AT1G60…
GO:0016071	P	mRNA metabolic process	32	296	409	28362	6.3e-18	3.9e-15	// AT3G50670 // AT5G37370 // AT3G63070 // AT3G19670 // AT3G54230 // AT1G80780 // AT4G36690 // AT4G24740 // AT1G09230 // AT2G25850 // AT1G07350 // AT5G23080 // AT5G61140 // AT1G54490 // AT5G51300 // AT5G55390 // AT3G04160 // AT5G09880 // AT4G02430 // AT1G01040 // AT1G21580 // AT5G47010 // AT5G46400 // AT5G25060 // AT2G42270 // AT2G35340 // AT1G09140 // AT3G03340 // AT1G60200 // AT5G23150 // AT1G55…
GO:0006397	P	mRNA processing	29	296	324	28362	8.8e-18	4.1e-15	// AT3G50670 // AT5G37370 // AT3G63070 // AT3G19670 // AT3G54230 // AT4G36690 // AT4G24740 // AT1G09230 // AT2G25850 // AT1G07350 // AT5G23080 // AT5G61140 // AT1G54490 // AT5G51300 // AT5G55390 // AT3G04160 // AT4G02430 // AT5G09880 // AT1G21580 // AT5G46400 // AT5G25060 // AT2G42270 // AT2G35340 // AT1G09140 // AT3G03340 // AT1G60200 // AT5G23150 // AT1G55310 // AT5G58040
GO:0046483	P	heterocycle metabolic process	105	296	4433	28362	8.5e-17	3.2e-14	// AT3G50670 // AT5G62090 // AT1G50410 // AT5G46210 // AT3G21430 // AT4G24740 // AT1G55090 // AT3G19670 // AT1G07350 // AT3G05210 // AT1G21700 // AT5G51300 // AT3G04160 // AT3G61740 // AT1G50620 // AT3G48190 // AT4G02430 // AT1G01040 // AT5G25520 // AT1G10610 // AT3G57300 // AT2G42330 // AT1G21580 // AT5G53430 // AT5G55310 // AT2G35340 // AT3G03340 // AT2G32000 // AT4G09680 // AT3G53570 // AT1G60…
GO:1901360	P	organic cyclic compound metabolic process	108	296	4700	28362	2e-16	6.3e-14	// AT3G50670 // AT5G62090 // AT1G50410 // AT5G46210 // AT3G21430 // AT4G24740 // AT1G55090 // AT3G19670 // AT1G07350 // AT3G05210 // AT1G21700 // AT5G51300 // AT3G04160 // AT3G61740 // AT1G50620 // AT4G00040 // AT4G02430 // AT1G01040 // AT5G25520 // AT1G10610 // AT3G57300 // AT2G42330 // AT1G21580 // AT5G53430 // AT5G55310 // AT2G35340 // AT3G03340 // AT2G32000 // AT4G09680 // AT3G53570 // AT1G60…
GO:0006725	P	cellular aromatic compound metabolic process	105	296	4588	28362	8.9e-16	2.4e-13	// AT3G50670 // AT5G62090 // AT1G50410 // AT5G46210 // AT3G21430 // AT4G24740 // AT1G55090 // AT3G19670 // AT1G07350 // AT3G05210 // AT1G21700 // AT5G51300 // AT3G04160 // AT3G61740 // AT1G50620 // AT4G00040 // AT4G02430 // AT1G01040 // AT5G25520 // AT1G10610 // AT3G57300 // AT2G42330 // AT1G21580 // AT5G53430 // AT5G55310 // AT2G35340 // AT3G03340 // AT2G32000 // AT4G09680 // AT3G53570 // AT1G60…
GO:0016070	P	RNA metabolic process	86	296	3403	28362	4.8e-15	1.1e-12	// AT3G50670 // AT5G62090 // AT1G50410 // AT3G21430 // AT4G24740 // AT3G19670 // AT1G07350 // AT1G21700 // AT5G51300 // AT3G04160 // AT3G61740 // AT1G50620 // AT4G02430 // AT5G09880 // AT5G25520 // AT1G10610 // AT3G57300 // AT2G42330 // AT1G21580 // AT5G53430 // AT2G35340 // AT3G03340 // AT3G53570 // AT1G60200 // AT2G28290 // AT1G55310 // AT3G27260 // AT1G22310 // AT1G32750 // AT5G09410 // AT1G80…
GO:0006396	P	RNA processing	35	296	693	28362	4.9e-14	1e-11	// AT3G50670 // AT5G37370 // AT3G63070 // AT5G55100 // AT3G54230 // AT4G36690 // AT4G24740 // AT3G19670 // AT1G09230 // AT2G25850 // AT4G20060 // AT1G07350 // AT5G23080 // AT5G61140 // AT1G54490 // AT5G51300 // AT5G55390 // AT3G04160 // AT5G09880 // AT4G02430 // AT1G01040 // AT1G21580 // AT3G17740 // AT3G03340 // AT5G46400 // AT5G25060 // AT2G42270 // AT2G35340 // AT1G09140 // AT1G50030 // AT3G03…
GO:0043170	P	macromolecule metabolic process	143	296	8111	28362	8.7e-13	1.6e-10	// AT3G50670 // AT4G21326 // AT5G62090 // AT1G50410 // AT5G46210 // AT3G57170 // AT2G36370 // AT2G26000 // AT5G46400 // AT2G45920 // AT4G24740 // AT1G67530 // AT1G07350 // AT3G05210 // AT2G42270 // AT5G51300 // AT5G44800 // AT3G04160 // AT3G61740 // AT1G50620 // AT3G48190 // AT4G31670 // AT1G01040 // AT5G25520 // AT1G10610 // AT3G57300 // AT2G42330 // AT1G21580 // AT5G53430 // AT5G55310 // AT2G35…
GO:0060255	P	regulation of macromolecule metabolic process	73	296	2998	28362	6.5e-12	1.1e-09	// AT3G63070 // AT1G32750 // AT5G62090 // AT3G12980 // AT1G08600 // AT1G50410 // AT3G54230 // AT4G24680 // AT5G50780 // AT5G09410 // AT1G80780 // AT1G31360 // AT2G03060 // AT4G25520 // AT3G01770 // AT3G19670 // AT5G15540 // AT1G25540 // AT5G02810 // AT1G07350 // AT1G55325 // AT5G23080 // AT1G54490 // AT1G27370 // AT2G36960 // AT5G01770 // AT2G19930 // AT4G00760 // AT4G38350 // AT5G55390 // AT5G11…
GO:0008380	P	RNA splicing	19	296	236	28362	2.6e-11	3.8e-09	// AT3G50670 // AT2G35340 // AT1G09140 // AT3G03340 // AT5G61140 // AT3G04160 // AT3G54230 // AT4G02430 // AT3G19670 // AT1G09230 // AT5G37370 // AT1G07350 // AT1G55310 // AT1G21580 // AT5G51300 // AT5G46400 // AT5G25060 // AT4G36690 // AT2G42270
GO:0051276	P	chromosome organization	26	296	482	28362	2.7e-11	3.8e-09	// AT5G55310 // AT3G12980 // AT1G50410 // AT3G48190 // AT5G50780 // AT2G31970 // AT2G44980 // AT5G44800 // AT5G55390 // AT1G31360 // AT1G08060 // AT4G16280 // AT3G57300 // AT5G15540 // AT5G19310 // AT1G21700 // AT1G55250 // AT2G32000 // AT4G09680 // AT3G01320 // AT1G30970 // AT2G28290 // AT3G06400 // AT2G13370 // AT1G08600 // AT1G72650
GO:0019222	P	regulation of metabolic process	74	296	3181	28362	3.7e-11	4.9e-09	// AT3G63070 // AT1G32750 // AT5G62090 // AT3G12980 // AT1G08600 // AT1G50410 // AT3G54230 // AT4G24680 // AT5G50780 // AT5G09410 // AT1G80780 // AT1G31360 // AT2G03060 // AT4G25520 // AT3G01770 // AT3G19670 // AT5G15540 // AT1G25540 // AT5G02810 // AT1G07350 // AT1G55325 // AT5G23080 // AT1G54490 // AT1G27370 // AT2G36960 // AT5G01770 // AT5G41580 // AT4G00760 // AT4G38350 // AT5G55390 // AT5G11…
GO:0044260	P	cellular macromolecule metabolic process	129	296	7410	28362	8.3e-11	1e-08	// AT3G50670 // AT5G62090 // AT1G50410 // AT5G46210 // AT3G57170 // AT2G36370 // AT2G26000 // AT5G46400 // AT2G45920 // AT4G24740 // AT1G67530 // AT1G07350 // AT3G05210 // AT2G42270 // AT5G51300 // AT3G04160 // AT3G61740 // AT1G50620 // AT3G48190 // AT4G31670 // AT1G01040 // AT5G25520 // AT1G10610 // AT3G57300 // AT2G42330 // AT1G21580 // AT5G53430 // AT5G55310 // AT2G35340 // AT1G55250 // AT3G03…
GO:0010467	P	gene expression	95	296	4747	28362	9.6e-11	1.1e-08	// AT3G50670 // AT5G62090 // AT1G50410 // AT3G21430 // AT4G24740 // AT3G19670 // AT1G07350 // AT1G21700 // AT5G51300 // AT3G04160 // AT3G61740 // AT1G50620 // AT4G02430 // AT5G09880 // AT5G25520 // AT1G10610 // AT3G57300 // AT2G42330 // AT1G21580 // AT5G53430 // AT2G35340 // AT3G03340 // AT3G53570 // AT1G60200 // AT1G28320 // AT2G28290 // AT1G55310 // AT3G27260 // AT1G22310 // AT1G32750 // AT5G09…
GO:0051171	P	regulation of nitrogen compound metabolic process	65	296	2739	28362	3.7e-10	4e-08	// AT3G63070 // AT1G32750 // AT5G62090 // AT3G12980 // AT1G08600 // AT1G50410 // AT3G54230 // AT5G50780 // AT5G09410 // AT1G80780 // AT1G31360 // AT2G03060 // AT4G25520 // AT3G01770 // AT3G19670 // AT1G25540 // AT5G02810 // AT1G07350 // AT1G55325 // AT5G23080 // AT1G54490 // AT1G27370 // AT2G36960 // AT4G00760 // AT4G38350 // AT5G55390 // AT5G11350 // AT3G61740 // AT1G50620 // AT1G08060 // AT4G16…
GO:0034641	P	cellular nitrogen compound metabolic process	107	296	5805	28362	4.3e-10	4.2e-08	// AT3G50670 // AT5G62090 // AT1G50410 // AT5G46210 // AT3G21430 // AT4G24740 // AT1G55090 // AT3G19670 // AT1G07350 // AT3G05210 // AT1G21700 // AT5G51300 // AT3G04160 // AT3G61740 // AT1G50620 // AT3G48190 // AT4G02430 // AT1G01040 // AT5G25520 // AT1G10610 // AT3G57300 // AT2G42330 // AT1G21580 // AT5G53430 // AT5G55310 // AT2G35340 // AT3G03340 // AT2G32000 // AT4G09680 // AT3G53570 // AT1G60…
GO:0010468	P	regulation of gene expression	66	296	2814	28362	4.2e-10	4.2e-08	// AT3G63070 // AT1G32750 // AT5G62090 // AT3G12980 // AT1G50410 // AT3G54230 // AT4G24680 // AT5G50780 // AT5G09410 // AT1G80780 // AT1G31360 // AT2G03060 // AT4G25520 // AT3G01770 // AT3G19670 // AT1G25540 // AT5G02810 // AT1G07350 // AT1G55325 // AT5G23080 // AT1G54490 // AT1G27370 // AT2G19930 // AT4G00760 // AT5G55390 // AT5G11350 // AT3G61740 // AT1G50620 // AT1G08060 // AT4G16280 // AT2G36…
GO:0080090	P	regulation of primary metabolic process	67	296	2889	28362	4.7e-10	4.4e-08	// AT3G63070 // AT1G32750 // AT5G62090 // AT3G12980 // AT1G08600 // AT1G50410 // AT3G54230 // AT5G50780 // AT5G09410 // AT1G80780 // AT1G31360 // AT2G03060 // AT4G25520 // AT3G01770 // AT3G19670 // AT1G25540 // AT5G02810 // AT1G07350 // AT1G55325 // AT5G23080 // AT1G54490 // AT1G27370 // AT2G36960 // AT5G01770 // AT4G00760 // AT4G38350 // AT5G55390 // AT5G11350 // AT3G61740 // AT1G50620 // AT1G08…
GO:0031323	P	regulation of cellular metabolic process	68	296	2980	28362	6.5e-10	5.8e-08	// AT3G63070 // AT1G32750 // AT5G62090 // AT3G12980 // AT1G08600 // AT1G50410 // AT3G54230 // AT5G50780 // AT5G09410 // AT1G80780 // AT1G31360 // AT2G03060 // AT4G25520 // AT3G01770 // AT3G19670 // AT1G25540 // AT5G02810 // AT1G07350 // AT1G55325 // AT5G23080 // AT1G54490 // AT1G27370 // AT2G36960 // AT5G01770 // AT5G41580 // AT4G00760 // AT4G38350 // AT5G55390 // AT5G11350 // AT3G61740 // AT1G50…
GO:0019219	P	regulation of nucleobase-containing compound metabolic process	61	296	2529	28362	7.9e-10	6.7e-08	// AT3G63070 // AT1G32750 // AT5G62090 // AT3G12980 // AT1G08600 // AT1G50410 // AT3G54230 // AT5G50780 // AT5G09410 // AT1G80780 // AT1G31360 // AT2G03060 // AT4G25520 // AT3G19670 // AT1G25540 // AT5G02810 // AT1G07350 // AT1G55325 // AT5G06100 // AT1G54490 // AT1G27370 // AT2G36960 // AT4G00760 // AT5G55390 // AT5G11350 // AT3G61740 // AT1G50620 // AT1G08060 // AT4G16280 // AT1G65070 // AT3G01…
GO:0006807	P	nitrogen compound metabolic process	111	296	6241	28362	1.4e-09	1.1e-07	// AT3G50670 // AT5G62090 // AT1G50410 // AT5G46210 // AT3G21430 // AT4G24740 // AT1G55090 // AT3G19670 // AT1G07350 // AT3G05210 // AT1G21700 // AT5G51300 // AT3G04160 // AT3G61740 // AT1G50620 // AT3G48190 // AT4G02430 // AT1G01040 // AT5G25520 // AT1G10610 // AT3G57300 // AT2G42330 // AT1G21580 // AT5G53430 // AT5G55310 // AT2G35340 // AT3G03340 // AT2G32000 // AT4G09680 // AT3G53570 // AT1G60…
GO:0006325	P	chromatin organization	19	296	322	28362	3.4e-09	2.7e-07	// AT1G55250 // AT5G19310 // AT1G08060 // AT4G16280 // AT3G01320 // AT1G50410 // AT1G30970 // AT5G50780 // AT1G08600 // AT2G28290 // AT3G57300 // AT3G12980 // AT3G06400 // AT5G55390 // AT5G55310 // AT2G44980 // AT5G44800 // AT1G21700 // AT2G13370
GO:0006996	P	organelle organization	40	296	1335	28362	3.7e-09	2.7e-07	// AT5G19310 // AT3G12980 // AT1G72650 // AT1G50410 // AT3G48190 // AT5G50780 // AT2G31970 // AT2G01330 // AT5G08470 // AT5G41150 // AT3G14205 // AT2G44980 // AT3G05210 // AT3G29100 // AT5G44800 // AT5G55390 // AT4G03260 // AT1G31360 // AT1G08060 // AT4G16280 // AT3G57300 // AT5G15540 // AT5G55310 // AT2G35630 // AT1G21700 // AT1G53510 // AT1G55250 // AT3G14010 // AT2G32000 // AT4G09680 // AT5G47…
GO:0043933	P	macromolecular complex subunit organization	28	296	745	28362	1.1e-08	7.7e-07	// AT5G55310 // AT3G12980 // AT1G50410 // AT5G50780 // AT2G01330 // AT3G05210 // AT2G44980 // AT5G44800 // AT5G55390 // AT1G08060 // AT4G16280 // AT3G57300 // AT5G15540 // AT5G19310 // AT2G35630 // AT3G03340 // AT5G46400 // AT1G21700 // AT1G09140 // AT1G55250 // AT3G14010 // AT5G47480 // AT1G30970 // AT2G28290 // AT3G06400 // AT2G13370 // AT1G08600 // AT3G01320
GO:0051252	P	regulation of RNA metabolic process	57	296	2474	28362	1.6e-08	1.1e-06	// AT3G63070 // AT1G32750 // AT5G62090 // AT3G12980 // AT1G50410 // AT3G54230 // AT5G09410 // AT1G80780 // AT1G31360 // AT2G03060 // AT4G25520 // AT3G19670 // AT1G25540 // AT5G02810 // AT1G07350 // AT1G55325 // AT5G06100 // AT1G54490 // AT1G27370 // AT4G00760 // AT5G55390 // AT5G11350 // AT3G61740 // AT1G50620 // AT1G08060 // AT4G16280 // AT2G36960 // AT3G01770 // AT5G38140 // AT1G10610 // AT3G57…
GO:0034654	P	nucleobase-containing compound biosynthetic process	61	296	2781	28362	2.6e-08	1.7e-06	// AT3G42640 // AT3G63070 // AT1G32750 // AT5G62090 // AT3G12980 // AT1G50410 // AT5G57160 // AT5G09410 // AT2G31970 // AT1G80780 // AT4G35800 // AT1G31360 // AT5G44750 // AT1G55090 // AT2G03060 // AT4G25520 // AT3G19670 // AT1G25540 // AT5G02810 // AT1G55325 // AT5G06100 // AT1G27370 // AT4G02120 // AT4G00760 // AT5G55390 // AT5G11350 // AT3G61740 // AT1G50620 // AT1G08060 // AT4G16280 // AT2G36…
GO:0016569	P	covalent chromatin modification	15	296	228	28362	4.1e-08	2.7e-06	// AT1G55250 // AT2G44980 // AT3G12980 // AT3G01320 // AT1G50410 // AT1G30970 // AT5G50780 // AT1G08600 // AT3G57300 // AT3G06400 // AT5G55390 // AT5G19310 // AT5G44800 // AT1G21700 // AT2G13370
GO:0018130	P	heterocycle biosynthetic process	62	296	2957	28362	9.8e-08	6e-06	// AT3G42640 // AT3G63070 // AT1G32750 // AT5G62090 // AT3G12980 // AT1G50410 // AT5G57160 // AT5G09410 // AT2G31970 // AT1G80780 // AT4G35800 // AT1G31360 // AT5G44750 // AT1G55090 // AT2G03060 // AT4G25520 // AT3G19670 // AT1G25540 // AT5G02810 // AT1G55325 // AT5G06100 // AT1G27370 // AT4G02120 // AT4G00760 // AT1G16540 // AT5G55390 // AT5G11350 // AT3G61740 // AT1G50620 // AT1G08060 // AT4G16…
GO:0071704	P	organic substance metabolic process	156	296	10672	28362	1.1e-07	6.8e-06	// AT3G50670 // AT4G21326 // AT5G62090 // AT1G50410 // AT5G46210 // AT3G57170 // AT2G36370 // AT2G26000 // AT5G46400 // AT2G45920 // AT4G24740 // AT1G55090 // AT1G67530 // AT1G07350 // AT3G05210 // AT2G42270 // AT5G51300 // AT5G44800 // AT3G04160 // AT3G61740 // AT1G50620 // AT4G00040 // AT4G31670 // AT1G01040 // AT5G25520 // AT1G10610 // AT3G57300 // AT2G42330 // AT1G21580 // AT5G53430 // AT5G55…
GO:0000398	P	mRNA splicing, via spliceosome	11	296	123	28362	1.6e-07	9.2e-06	// AT3G50670 // AT2G35340 // AT1G09140 // AT3G03340 // AT3G19670 // AT3G54230 // AT1G09230 // AT1G55310 // AT5G51300 // AT5G46400 // AT4G36690
GO:1901362	P	organic cyclic compound biosynthetic process	64	296	3174	28362	2.3e-07	1.3e-05	// AT3G42640 // AT3G63070 // AT1G32750 // AT5G62090 // AT3G12980 // AT1G50410 // AT5G57160 // AT5G09410 // AT2G31970 // AT1G80780 // AT4G35800 // AT1G31360 // AT5G44750 // AT1G55090 // AT2G03060 // AT4G25520 // AT3G19670 // AT1G25540 // AT5G02810 // AT1G78960 // AT1G55325 // AT5G06100 // AT1G27370 // AT2G36960 // AT4G02120 // AT4G00760 // AT1G16540 // AT5G55390 // AT5G11350 // AT3G61740 // AT1G50…
GO:0044238	P	primary metabolic process	146	296	9890	28362	2.7e-07	1.4e-05	// AT3G50670 // AT4G21326 // AT5G62090 // AT1G50410 // AT5G46210 // AT3G57170 // AT2G36370 // AT2G26000 // AT5G46400 // AT2G45920 // AT4G24740 // AT1G55090 // AT1G67530 // AT1G07350 // AT3G05210 // AT2G42270 // AT5G51300 // AT3G04160 // AT3G61740 // AT1G50620 // AT3G48190 // AT4G31670 // AT1G01040 // AT5G25520 // AT1G10610 // AT3G57300 // AT2G42330 // AT1G21580 // AT5G53430 // AT5G55310 // AT2G35…
GO:0097659	P	nucleic acid-templated transcription	55	296	2561	28362	2.9e-07	1.5e-05	// AT3G63070 // AT1G32750 // AT5G62090 // AT3G12980 // AT1G50410 // AT5G09410 // AT1G80780 // AT4G35800 // AT1G31360 // AT2G03060 // AT4G25520 // AT3G19670 // AT1G25540 // AT5G02810 // AT1G55325 // AT5G06100 // AT1G27370 // AT4G00760 // AT5G55390 // AT5G11350 // AT3G61740 // AT1G50620 // AT1G08060 // AT4G16280 // AT2G36960 // AT3G01770 // AT5G25520 // AT1G10610 // AT3G57300 // AT2G42330 // AT5G53…
GO:0006351	P	transcription, DNA-templated	55	296	2559	28362	2.8e-07	1.5e-05	// AT3G63070 // AT1G32750 // AT5G62090 // AT3G12980 // AT1G50410 // AT5G09410 // AT1G80780 // AT4G35800 // AT1G31360 // AT2G03060 // AT4G25520 // AT3G19670 // AT1G25540 // AT5G02810 // AT1G55325 // AT5G06100 // AT1G27370 // AT4G00760 // AT5G55390 // AT5G11350 // AT3G61740 // AT1G50620 // AT1G08060 // AT4G16280 // AT2G36960 // AT3G01770 // AT5G25520 // AT1G10610 // AT3G57300 // AT2G42330 // AT5G53…
GO:0032774	P	RNA biosynthetic process	55	296	2566	28362	3.1e-07	1.5e-05	// AT3G63070 // AT1G32750 // AT5G62090 // AT3G12980 // AT1G50410 // AT5G09410 // AT1G80780 // AT4G35800 // AT1G31360 // AT2G03060 // AT4G25520 // AT3G19670 // AT1G25540 // AT5G02810 // AT1G55325 // AT5G06100 // AT1G27370 // AT4G00760 // AT5G55390 // AT5G11350 // AT3G61740 // AT1G50620 // AT1G08060 // AT4G16280 // AT2G36960 // AT3G01770 // AT5G25520 // AT1G10610 // AT3G57300 // AT2G42330 // AT5G53…
GO:0019438	P	aromatic compound biosynthetic process	62	296	3058	28362	3.1e-07	1.5e-05	// AT3G42640 // AT3G63070 // AT1G32750 // AT5G62090 // AT3G12980 // AT1G50410 // AT5G57160 // AT5G09410 // AT2G31970 // AT1G80780 // AT4G35800 // AT1G31360 // AT5G44750 // AT1G55090 // AT2G03060 // AT4G25520 // AT3G19670 // AT1G25540 // AT5G02810 // AT1G55325 // AT5G06100 // AT1G27370 // AT2G36960 // AT4G02120 // AT4G00760 // AT5G55390 // AT5G11350 // AT3G61740 // AT1G50620 // AT1G08060 // AT4G16…
GO:0010556	P	regulation of macromolecule biosynthetic process	56	296	2666	28362	4.5e-07	2e-05	// AT3G63070 // AT1G32750 // AT5G62090 // AT3G12980 // AT1G50410 // AT5G09410 // AT1G80780 // AT1G31360 // AT2G03060 // AT4G25520 // AT3G01770 // AT3G19670 // AT1G25540 // AT5G02810 // AT1G55325 // AT5G23080 // AT1G27370 // AT4G00760 // AT4G38350 // AT5G55390 // AT5G11350 // AT3G61740 // AT1G50620 // AT1G08060 // AT4G16280 // AT2G36960 // AT1G01040 // AT1G10610 // AT3G57300 // AT2G42330 // AT5G53…
GO:0000375	P	RNA splicing, via transesterification reactions	11	296	137	28362	4.3e-07	2e-05	// AT3G50670 // AT2G35340 // AT1G09140 // AT3G03340 // AT3G19670 // AT3G54230 // AT1G09230 // AT1G55310 // AT5G51300 // AT5G46400 // AT4G36690
GO:0000377	P	RNA splicing, via transesterification reactions with bulged adenosine as nucleophile	11	296	137	28362	4.3e-07	2e-05	// AT3G50670 // AT2G35340 // AT1G09140 // AT3G03340 // AT3G19670 // AT3G54230 // AT1G09230 // AT1G55310 // AT5G51300 // AT5G46400 // AT4G36690
GO:0044237	P	cellular metabolic process	145	296	9879	28362	4.5e-07	2e-05	// AT3G50670 // AT5G62090 // AT1G50410 // AT5G46210 // AT3G57170 // AT2G36370 // AT2G26000 // AT5G46400 // AT2G45920 // AT4G24740 // AT1G55090 // AT1G65950 // AT2G01460 // AT1G67530 // AT1G07350 // AT3G05210 // AT2G42270 // AT5G51300 // AT3G04160 // AT3G61740 // AT1G50620 // AT4G00040 // AT4G31670 // AT1G01040 // AT5G25520 // AT1G10610 // AT3G57300 // AT2G42330 // AT1G21580 // AT5G53430 // AT5G55…
GO:0006259	P	DNA metabolic process	21	296	539	28362	4.6e-07	2e-05	// AT5G44750 // AT1G31360 // AT2G32000 // AT4G09680 // AT3G03300 // AT1G50410 // AT5G46210 // AT1G65070 // AT3G48190 // AT1G08600 // AT3G57300 // AT5G50780 // AT2G31970 // AT3G05210 // AT5G55390 // AT5G55310 // AT5G57160 // AT5G41150 // AT1G72650 // AT5G54090 // AT3G28030
GO:2001141	P	regulation of RNA biosynthetic process	52	296	2445	28362	8.7e-07	3.5e-05	// AT3G63070 // AT1G32750 // AT5G62090 // AT3G12980 // AT1G50410 // AT5G09410 // AT1G80780 // AT1G31360 // AT2G03060 // AT4G25520 // AT3G19670 // AT1G25540 // AT5G02810 // AT1G55325 // AT5G06100 // AT1G27370 // AT4G00760 // AT5G55390 // AT5G11350 // AT3G61740 // AT1G50620 // AT1G08060 // AT4G16280 // AT2G36960 // AT3G01770 // AT1G10610 // AT3G57300 // AT2G42330 // AT5G53430 // AT5G43130 // AT4G12…
GO:0006355	P	regulation of transcription, DNA-templated	52	296	2443	28362	8.5e-07	3.5e-05	// AT3G63070 // AT1G32750 // AT5G62090 // AT3G12980 // AT1G50410 // AT5G09410 // AT1G80780 // AT1G31360 // AT2G03060 // AT4G25520 // AT3G19670 // AT1G25540 // AT5G02810 // AT1G55325 // AT5G06100 // AT1G27370 // AT4G00760 // AT5G55390 // AT5G11350 // AT3G61740 // AT1G50620 // AT1G08060 // AT4G16280 // AT2G36960 // AT3G01770 // AT1G10610 // AT3G57300 // AT2G42330 // AT5G53430 // AT5G43130 // AT4G12…
GO:1903506	P	regulation of nucleic acid-templated transcription	52	296	2445	28362	8.7e-07	3.5e-05	// AT3G63070 // AT1G32750 // AT5G62090 // AT3G12980 // AT1G50410 // AT5G09410 // AT1G80780 // AT1G31360 // AT2G03060 // AT4G25520 // AT3G19670 // AT1G25540 // AT5G02810 // AT1G55325 // AT5G06100 // AT1G27370 // AT4G00760 // AT5G55390 // AT5G11350 // AT3G61740 // AT1G50620 // AT1G08060 // AT4G16280 // AT2G36960 // AT3G01770 // AT1G10610 // AT3G57300 // AT2G42330 // AT5G53430 // AT5G43130 // AT4G12…
GO:0031326	P	regulation of cellular biosynthetic process	56	296	2734	28362	9.8e-07	3.9e-05	// AT3G63070 // AT1G32750 // AT5G62090 // AT3G12980 // AT1G50410 // AT5G09410 // AT1G80780 // AT1G31360 // AT2G03060 // AT4G25520 // AT3G01770 // AT3G19670 // AT1G25540 // AT5G02810 // AT1G55325 // AT5G23080 // AT1G27370 // AT4G00760 // AT4G38350 // AT5G55390 // AT5G11350 // AT3G61740 // AT1G50620 // AT1G08060 // AT4G16280 // AT2G36960 // AT1G01040 // AT1G10610 // AT3G57300 // AT2G42330 // AT5G53…
GO:0009889	P	regulation of biosynthetic process	56	296	2752	28362	1.2e-06	4.6e-05	// AT3G63070 // AT1G32750 // AT5G62090 // AT3G12980 // AT1G50410 // AT5G09410 // AT1G80780 // AT1G31360 // AT2G03060 // AT4G25520 // AT3G01770 // AT3G19670 // AT1G25540 // AT5G02810 // AT1G55325 // AT5G23080 // AT1G27370 // AT4G00760 // AT4G38350 // AT5G55390 // AT5G11350 // AT3G61740 // AT1G50620 // AT1G08060 // AT4G16280 // AT2G36960 // AT1G01040 // AT1G10610 // AT3G57300 // AT2G42330 // AT5G53…
GO:0050789	P	regulation of biological process	89	296	5306	28362	1.9e-06	7.1e-05	// AT5G62090 // AT1G50410 // AT5G46210 // AT2G26000 // AT1G07350 // AT1G74180 // AT3G61740 // AT1G50620 // AT3G48190 // AT1G01040 // AT1G10610 // AT3G57300 // AT2G42330 // AT1G21580 // AT5G53430 // AT3G14010 // AT3G53570 // AT2G28290 // AT3G27260 // AT1G22310 // AT5G54090 // AT1G32750 // AT5G09410 // AT1G80780 // AT1G29750 // AT1G19485 // AT2G03060 // AT1G55325 // AT5G06100 // AT5G01770 // AT5G55…
GO:2000112	P	regulation of cellular macromolecule biosynthetic process	54	296	2657	28362	2e-06	7.4e-05	// AT3G63070 // AT1G32750 // AT5G62090 // AT3G12980 // AT1G50410 // AT5G09410 // AT1G80780 // AT1G31360 // AT2G03060 // AT4G25520 // AT3G01770 // AT3G19670 // AT1G25540 // AT5G02810 // AT1G55325 // AT5G23080 // AT1G27370 // AT4G00760 // AT5G55390 // AT5G11350 // AT3G61740 // AT1G50620 // AT1G08060 // AT4G16280 // AT2G36960 // AT1G01040 // AT1G10610 // AT3G57300 // AT2G42330 // AT5G53430 // AT5G43…
GO:0006281	P	DNA repair	14	296	295	28362	4.7e-06	0.00017	// AT5G44750 // AT1G31360 // AT3G48190 // AT5G46210 // AT1G65070 // AT5G50780 // AT3G57300 // AT2G31970 // AT3G05210 // AT3G28030 // AT1G08600 // AT5G57160 // AT5G41150 // AT5G54090
GO:0048519	P	negative regulation of biological process	25	296	848	28362	5e-06	0.00018	// AT5G62090 // AT1G50410 // AT5G46210 // AT1G65070 // AT5G50780 // AT4G25520 // AT5G23080 // AT5G55390 // AT4G03260 // AT2G19930 // AT1G08060 // AT4G16280 // AT1G01040 // AT1G21580 // AT5G47010 // AT5G02810 // AT1G50030 // AT5G44180 // AT3G03300 // AT1G30970 // AT2G33540 // AT5G06100 // AT3G01320 // AT5G23150 // AT5G54090
GO:0008152	P	metabolic process	164	296	12035	28362	5.4e-06	0.00019	// AT3G50670 // AT4G21326 // AT5G62090 // AT1G50410 // AT5G46210 // AT3G57170 // AT2G36370 // AT2G26000 // AT5G46400 // AT2G45920 // AT4G24740 // AT1G55090 // AT1G65950 // AT2G01460 // AT1G67530 // AT1G07350 // AT3G05210 // AT2G42270 // AT5G51300 // AT5G44800 // AT3G04160 // AT3G61740 // AT1G50620 // AT4G00040 // AT4G31670 // AT1G01040 // AT5G25520 // AT1G10610 // AT3G57300 // AT2G42330 // AT1G21…
GO:0022414	P	reproductive process	39	296	1715	28362	5.5e-06	0.00019	// AT4G02560 // AT1G17580 // AT1G78130 // AT3G63070 // AT5G62090 // AT3G12980 // AT4G38350 // AT5G46210 // AT3G48190 // AT2G31970 // AT4G20060 // AT2G03060 // AT4G25520 // AT5G41150 // AT1G09230 // AT1G31814 // AT1G24340 // AT4G24900 // AT3G05210 // AT5G55390 // AT2G41210 // AT4G16280 // AT1G01040 // AT3G57300 // AT5G15540 // AT5G19310 // AT3G03340 // AT2G35340 // AT1G55250 // AT1G50030 // AT5G44…
GO:0090567	P	reproductive shoot system development	19	296	533	28362	5.6e-06	0.00019	// AT4G02560 // AT1G17580 // AT5G46210 // AT3G63070 // AT5G44180 // AT5G62090 // AT4G16280 // AT1G30970 // AT1G01040 // AT1G09230 // AT4G25520 // AT1G31814 // AT2G28290 // AT3G12980 // AT5G06100 // AT3G06400 // AT1G25540 // AT5G23150 // AT5G55390
GO:0000003	P	reproduction	39	296	1721	28362	6e-06	0.0002	// AT4G02560 // AT1G17580 // AT1G78130 // AT3G63070 // AT5G62090 // AT3G12980 // AT4G38350 // AT5G46210 // AT3G48190 // AT2G31970 // AT4G20060 // AT2G03060 // AT4G25520 // AT5G41150 // AT1G09230 // AT1G31814 // AT1G24340 // AT4G24900 // AT3G05210 // AT5G55390 // AT2G41210 // AT4G16280 // AT1G01040 // AT3G57300 // AT5G15540 // AT5G19310 // AT3G03340 // AT2G35340 // AT1G55250 // AT1G50030 // AT5G44…
GO:0040029	P	regulation of gene expression, epigenetic	12	296	226	28362	7.7e-06	0.00024	// AT2G19930 // AT1G08060 // AT4G16280 // AT1G01040 // AT4G24680 // AT2G28290 // AT3G03300 // AT5G23080 // AT1G21580 // AT1G54490 // AT5G47010 // AT5G55390
GO:0044702	P	single organism reproductive process	36	296	1544	28362	7.7e-06	0.00024	// AT4G02560 // AT1G17580 // AT1G78130 // AT3G63070 // AT5G62090 // AT3G12980 // AT5G46210 // AT3G48190 // AT2G31970 // AT4G20060 // AT2G03060 // AT4G25520 // AT5G41150 // AT1G09230 // AT1G31814 // AT1G24340 // AT4G24900 // AT3G05210 // AT5G55390 // AT4G16280 // AT1G01040 // AT5G15540 // AT5G19310 // AT3G03340 // AT2G35340 // AT1G55250 // AT1G50030 // AT5G44180 // AT1G25540 // AT1G30970 // AT2G28…
GO:0065007	P	biological regulation	96	296	6062	28362	7.5e-06	0.00024	// AT5G62090 // AT1G50410 // AT5G46210 // AT2G26000 // AT1G07350 // AT1G74180 // AT3G61740 // AT1G50620 // AT3G48190 // AT1G01040 // AT1G10610 // AT3G57300 // AT2G42330 // AT1G21580 // AT5G53430 // AT3G14010 // AT4G09680 // AT3G53570 // AT2G28290 // AT3G27260 // AT1G22310 // AT5G54090 // AT1G30970 // AT1G32750 // AT5G09410 // AT2G31970 // AT1G80780 // AT1G29750 // AT2G03060 // AT4G32060 // AT1G55…
GO:0009987	P	cellular process	171	296	12771	28362	8.1e-06	0.00025	// AT3G50670 // AT5G62090 // AT1G74180 // AT5G46210 // AT3G57170 // AT2G36370 // AT2G26000 // AT5G46400 // AT2G45920 // AT4G24740 // AT1G55090 // AT1G65950 // AT2G01460 // AT3G19670 // AT1G07350 // AT3G05210 // AT2G42270 // AT5G51300 // AT5G44800 // AT1G50410 // AT3G04160 // AT3G61740 // AT1G50620 // AT4G00040 // AT4G31670 // AT1G01040 // AT5G25520 // AT1G10610 // AT3G57300 // AT2G42330 // AT1G21…
GO:0016043	P	cellular component organization	49	296	2456	28362	1.1e-05	0.00032	// AT1G17580 // AT5G19310 // AT3G12980 // AT1G72650 // AT1G50410 // AT3G48190 // AT5G50780 // AT2G31970 // AT3G03340 // AT2G01330 // AT2G03060 // AT5G08470 // AT5G41150 // AT3G05210 // AT1G54490 // AT2G44980 // AT5G01770 // AT3G29100 // AT5G44800 // AT5G55390 // AT2G41210 // AT4G03260 // AT1G31360 // AT1G08060 // AT3G14205 // AT4G16280 // AT1G09140 // AT3G57300 // AT5G15540 // AT5G55310 // AT2G35…
GO:0006974	P	cellular response to DNA damage stimulus	14	296	318	28362	1.1e-05	0.00032	// AT5G44750 // AT1G31360 // AT3G48190 // AT5G46210 // AT1G65070 // AT5G50780 // AT3G57300 // AT2G31970 // AT3G05210 // AT3G28030 // AT1G08600 // AT5G57160 // AT5G41150 // AT5G54090
GO:0009908	P	flower development	18	296	520	28362	1.5e-05	0.00043	// AT4G02560 // AT1G17580 // AT5G46210 // AT3G63070 // AT5G44180 // AT5G62090 // AT4G16280 // AT1G30970 // AT1G01040 // AT4G25520 // AT1G31814 // AT2G28290 // AT3G12980 // AT5G06100 // AT3G06400 // AT1G25540 // AT5G23150 // AT5G55390
GO:0006310	P	DNA recombination	9	296	134	28362	1.9e-05	0.00055	// AT1G31360 // AT3G48190 // AT1G65070 // AT3G57300 // AT2G31970 // AT3G05210 // AT5G57160 // AT5G41150 // AT5G54090
GO:0050794	P	regulation of cellular process	79	296	4857	28362	2.8e-05	0.00079	// AT3G63070 // AT1G32750 // AT5G62090 // AT3G12980 // AT1G08600 // AT1G50410 // AT5G46210 // AT3G54230 // AT1G16540 // AT3G47990 // AT5G09410 // AT1G80780 // AT1G29750 // AT1G31360 // AT1G74170 // AT2G03060 // AT5G50780 // AT4G25520 // AT4G12020 // AT3G01770 // AT3G19670 // AT1G25540 // AT5G02810 // AT1G07350 // AT1G55325 // AT5G23080 // AT1G54490 // AT1G27370 // AT2G36960 // AT5G01770 // AT5G41…
GO:0061458	P	reproductive system development	30	296	1265	28362	3.4e-05	0.00095	// AT4G02560 // AT1G17580 // AT3G63070 // AT5G62090 // AT3G12980 // AT5G46210 // AT4G20060 // AT4G25520 // AT1G09230 // AT1G31814 // AT1G24340 // AT4G24900 // AT4G00450 // AT4G16280 // AT1G01040 // AT3G57300 // AT5G15540 // AT5G19310 // AT2G35340 // AT1G55250 // AT1G50030 // AT5G44180 // AT1G25540 // AT1G30970 // AT2G28290 // AT5G06100 // AT3G06400 // AT5G55390 // AT2G14680 // AT5G23150
GO:0048608	P	reproductive structure development	30	296	1265	28362	3.4e-05	0.00095	// AT4G02560 // AT1G17580 // AT3G63070 // AT5G62090 // AT3G12980 // AT5G46210 // AT4G20060 // AT4G25520 // AT1G09230 // AT1G31814 // AT1G24340 // AT4G24900 // AT4G00450 // AT4G16280 // AT1G01040 // AT3G57300 // AT5G15540 // AT5G19310 // AT2G35340 // AT1G55250 // AT1G50030 // AT5G44180 // AT1G25540 // AT1G30970 // AT2G28290 // AT5G06100 // AT3G06400 // AT5G55390 // AT2G14680 // AT5G23150
GO:0010228	P	vegetative to reproductive phase transition of meristem	10	296	187	28362	4.2e-05	0.0011	// AT4G02560 // AT5G46210 // AT5G44180 // AT1G01040 // AT1G31814 // AT3G57300 // AT1G55250 // AT3G06400 // AT4G00450 // AT5G55390
GO:0003006	P	developmental process involved in reproduction	33	296	1496	28362	5.5e-05	0.0015	// AT4G02560 // AT1G17580 // AT3G63070 // AT5G62090 // AT3G12980 // AT4G38350 // AT5G46210 // AT4G20060 // AT2G03060 // AT4G25520 // AT1G09230 // AT1G31814 // AT1G24340 // AT4G24900 // AT5G55390 // AT2G41210 // AT4G16280 // AT1G01040 // AT3G57300 // AT5G15540 // AT5G19310 // AT2G35340 // AT1G55250 // AT1G50030 // AT5G44180 // AT1G25540 // AT1G30970 // AT2G28290 // AT5G06100 // AT3G06400 // AT4G00…
GO:0090305	P	nucleic acid phosphodiester bond hydrolysis	6	296	60	28362	6.2e-05	0.0017	// AT5G41150 // AT1G01040 // AT2G31970 // AT1G21580 // AT3G05210 // AT1G54490
GO:0010605	P	negative regulation of macromolecule metabolic process	16	296	480	28362	6.7e-05	0.0017	// AT5G44180 // AT1G08060 // AT4G16280 // AT1G50410 // AT1G01040 // AT1G65070 // AT5G50780 // AT3G03300 // AT5G23080 // AT1G21580 // AT5G54090 // AT5G47010 // AT3G01320 // AT5G02810 // AT5G55390 // AT2G19930
GO:0016458	P	gene silencing	11	296	240	28362	6.6e-05	0.0017	// AT2G19930 // AT1G08060 // AT4G16280 // AT1G50410 // AT1G01040 // AT5G50780 // AT3G03300 // AT5G23080 // AT1G21580 // AT5G47010 // AT5G55390
GO:0010604	P	positive regulation of macromolecule metabolic process	16	296	482	28362	7e-05	0.0017	// AT2G03060 // AT1G32750 // AT1G73960 // AT1G54490 // AT3G01770 // AT5G09410 // AT3G57300 // AT4G30790 // AT5G06100 // AT1G21580 // AT1G50030 // AT5G43130 // AT5G01770 // AT1G25540 // AT1G27370 // AT5G55390
GO:0009893	P	positive regulation of metabolic process	17	296	535	28362	7e-05	0.0017	// AT2G03060 // AT1G32750 // AT1G73960 // AT1G54490 // AT3G01770 // AT5G09410 // AT3G57300 // AT4G30790 // AT5G06100 // AT1G21580 // AT1G50030 // AT5G43130 // AT5G01770 // AT5G41580 // AT1G25540 // AT1G27370 // AT5G55390
GO:0009756	P	carbohydrate mediated signaling	5	296	37	28362	7.1e-05	0.0017	// AT3G47990 // AT1G16540 // AT5G46210 // AT1G50030 // AT5G47010
GO:0010182	P	sugar mediated signaling pathway	5	296	37	28362	7.1e-05	0.0017	// AT3G47990 // AT1G16540 // AT5G46210 // AT1G50030 // AT5G47010
GO:0071840	P	cellular component organization or biogenesis	51	296	2812	28362	8.1e-05	0.002	// AT1G17580 // AT5G19310 // AT3G12980 // AT1G72650 // AT1G50410 // AT3G48190 // AT5G50780 // AT2G31970 // AT3G03340 // AT2G01330 // AT2G03060 // AT5G08470 // AT5G41150 // AT3G05210 // AT1G54490 // AT2G44980 // AT5G01770 // AT3G29100 // AT5G44800 // AT4G38350 // AT5G55390 // AT2G41210 // AT4G03260 // AT1G31360 // AT1G08060 // AT3G14205 // AT4G16280 // AT5G15540 // AT1G09140 // AT3G57300 // AT1G42…
GO:0006302	P	double-strand break repair	7	296	93	28362	8.2e-05	0.002	// AT1G31360 // AT5G41150 // AT3G48190 // AT3G57300 // AT2G31970 // AT3G05210 // AT5G57160
GO:0000724	P	double-strand break repair via homologous recombination	6	296	65	28362	9.4e-05	0.0022	// AT1G31360 // AT5G41150 // AT3G48190 // AT3G57300 // AT2G31970 // AT3G05210
GO:0031325	P	positive regulation of cellular metabolic process	16	296	495	28362	9.4e-05	0.0022	// AT2G03060 // AT1G32750 // AT1G73960 // AT1G54490 // AT3G01770 // AT5G09410 // AT3G57300 // AT4G30790 // AT5G06100 // AT1G50030 // AT5G43130 // AT5G01770 // AT5G41580 // AT1G25540 // AT1G27370 // AT5G55390
GO:0006338	P	chromatin remodeling	5	296	40	28362	9.9e-05	0.0023	// AT2G28290 // AT3G57300 // AT3G06400 // AT5G55310 // AT1G21700
GO:0000725	P	recombinational repair	6	296	66	28362	0.0001	0.0023	// AT1G31360 // AT5G41150 // AT3G48190 // AT3G57300 // AT2G31970 // AT3G05210
GO:0031047	P	gene silencing by RNA	9	296	178	28362	0.00015	0.0034	// AT2G19930 // AT1G08060 // AT4G16280 // AT1G50410 // AT1G01040 // AT5G50780 // AT3G03300 // AT5G23080 // AT5G47010
GO:0040034	P	regulation of development, heterochronic	5	296	45	28362	0.00016	0.0036	// AT1G55325 // AT3G06400 // AT1G27370 // AT4G00450 // AT5G23150
GO:0009892	P	negative regulation of metabolic process	16	296	521	28362	0.00017	0.0036	// AT5G44180 // AT1G08060 // AT4G16280 // AT1G50410 // AT1G01040 // AT1G65070 // AT5G50780 // AT3G03300 // AT5G23080 // AT1G21580 // AT5G54090 // AT5G47010 // AT3G01320 // AT5G02810 // AT5G55390 // AT2G19930
GO:0010629	P	negative regulation of gene expression	14	296	415	28362	0.00017	0.0036	// AT5G44180 // AT1G08060 // AT4G16280 // AT1G50410 // AT1G01040 // AT5G50780 // AT3G03300 // AT5G23080 // AT1G21580 // AT5G47010 // AT3G01320 // AT5G02810 // AT5G55390 // AT2G19930
GO:0048367	P	shoot system development	22	296	896	28362	0.00025	0.0053	// AT4G02560 // AT1G17580 // AT3G63070 // AT5G62090 // AT3G12980 // AT5G46210 // AT4G25520 // AT1G09230 // AT1G31814 // AT5G55390 // AT4G16280 // AT1G01040 // AT1G27370 // AT1G55250 // AT5G44180 // AT1G30970 // AT2G28290 // AT4G30790 // AT5G06100 // AT3G06400 // AT1G25540 // AT5G23150
GO:0071322	P	cellular response to carbohydrate stimulus	5	296	52	28362	0.00031	0.0065	// AT3G47990 // AT1G16540 // AT5G46210 // AT1G50030 // AT5G47010
GO:0043412	P	macromolecule modification	45	296	2532	28362	0.00035	0.0073	// AT1G54510 // AT2G37840 // AT1G67530 // AT3G12980 // AT1G50410 // AT5G46210 // AT5G50780 // AT3G57170 // AT1G80780 // AT1G29750 // AT4G32660 // AT1G22870 // AT2G45920 // AT4G24740 // AT4G12020 // AT3G47990 // AT5G35980 // AT3G25840 // AT5G02880 // AT5G01770 // AT5G41580 // AT5G44800 // AT1G16540 // AT5G55390 // AT4G03260 // AT1G27520 // AT2G44980 // AT4G31670 // AT3G57300 // AT5G19310 // AT2G26…
GO:0048522	P	positive regulation of cellular process	18	296	676	28362	0.00036	0.0074	// AT2G03060 // AT1G32750 // AT1G73960 // AT1G54490 // AT3G01770 // AT5G09410 // AT3G57300 // AT4G30790 // AT5G06100 // AT3G06400 // AT1G50030 // AT5G43130 // AT5G01770 // AT5G41580 // AT1G25540 // AT1G27370 // AT5G55390 // AT1G06230
GO:0051052	P	regulation of DNA metabolic process	6	296	86	28362	0.00039	0.008	// AT3G48190 // AT1G65070 // AT5G50780 // AT3G57300 // AT5G54090 // AT5G55390
GO:0048518	P	positive regulation of biological process	21	296	881	28362	0.0005	0.01	// AT4G02560 // AT2G03060 // AT1G32750 // AT1G73960 // AT1G54490 // AT3G01770 // AT5G50780 // AT5G09410 // AT3G57300 // AT4G30790 // AT5G06100 // AT1G21580 // AT1G50030 // AT5G43130 // AT5G01770 // AT5G41580 // AT3G06400 // AT1G25540 // AT1G27370 // AT5G55390 // AT1G06230
GO:0009791	P	post-embryonic development	31	296	1576	28362	0.00065	0.013	// AT4G02560 // AT1G17580 // AT3G63070 // AT5G62090 // AT3G12980 // AT5G46210 // AT2G26000 // AT4G20060 // AT4G25520 // AT1G09230 // AT1G31814 // AT1G24340 // AT4G24900 // AT5G55390 // AT4G16280 // AT1G01040 // AT3G57300 // AT5G15540 // AT5G19310 // AT2G35340 // AT1G55250 // AT1G50030 // AT5G44180 // AT1G25540 // AT1G30970 // AT2G28290 // AT5G06100 // AT3G06400 // AT4G00450 // AT2G14680 // AT5G23…
GO:0051239	P	regulation of multicellular organismal process	14	296	490	28362	0.00083	0.016	// AT5G46210 // AT4G02560 // AT1G01040 // AT2G03060 // AT4G16280 // AT1G30970 // AT1G55325 // AT1G71696 // AT4G00450 // AT2G26000 // AT1G50030 // AT1G25540 // AT5G23150 // AT5G55390
GO:0045935	P	positive regulation of nucleobase-containing compound metabolic process	12	296	379	28362	0.00083	0.016	// AT2G03060 // AT1G32750 // AT1G73960 // AT3G01770 // AT5G09410 // AT3G57300 // AT5G06100 // AT5G43130 // AT1G50030 // AT1G25540 // AT1G27370 // AT1G54490
GO:2000026	P	regulation of multicellular organismal development	13	296	442	28362	0.00098	0.019	// AT5G46210 // AT4G02560 // AT1G01040 // AT1G50030 // AT4G16280 // AT1G30970 // AT1G55325 // AT1G71696 // AT4G00450 // AT2G26000 // AT1G25540 // AT5G23150 // AT5G55390
GO:0009059	P	macromolecule biosynthetic process	68	296	4511	28362	0.001	0.02	// AT3G63070 // AT1G32750 // AT5G62090 // AT3G12980 // AT1G50410 // AT5G57160 // AT5G09410 // AT3G57170 // AT2G31970 // AT1G80780 // AT4G35800 // AT1G31360 // AT5G44750 // AT1G48970 // AT2G03060 // AT4G25520 // AT3G01770 // AT3G19670 // AT1G27520 // AT1G25540 // AT1G21160 // AT5G02810 // AT1G55325 // AT5G23080 // AT1G27370 // AT4G00760 // AT4G38350 // AT5G55390 // AT5G11350 // AT3G61740 // AT1G50…
GO:0050793	P	regulation of developmental process	16	296	627	28362	0.0012	0.022	// AT5G46210 // AT4G02560 // AT1G01040 // AT2G03060 // AT4G16280 // AT1G30970 // AT5G23150 // AT1G55325 // AT1G71696 // AT3G06400 // AT4G00450 // AT2G26000 // AT1G50030 // AT1G25540 // AT1G27370 // AT5G55390
GO:0048731	P	system development	35	296	1929	28362	0.0012	0.022	// AT4G02560 // AT1G17580 // AT3G63070 // AT1G06230 // AT5G62090 // AT3G12980 // AT5G46210 // AT4G20060 // AT4G25520 // AT1G09230 // AT1G31814 // AT1G24340 // AT4G24900 // AT1G71696 // AT5G55390 // AT4G16280 // AT1G01040 // AT3G57300 // AT5G15540 // AT5G19310 // AT1G27370 // AT1G54490 // AT2G35340 // AT1G55250 // AT1G50030 // AT5G44180 // AT1G25540 // AT1G30970 // AT2G28290 // AT4G30790 // AT5G06…
GO:0051173	P	positive regulation of nitrogen compound metabolic process	12	296	399	28362	0.0013	0.024	// AT2G03060 // AT1G32750 // AT1G73960 // AT3G01770 // AT5G09410 // AT3G57300 // AT5G06100 // AT5G43130 // AT1G50030 // AT1G25540 // AT1G27370 // AT1G54490
GO:0051254	P	positive regulation of RNA metabolic process	11	296	356	28362	0.0016	0.03	// AT1G50030 // AT1G32750 // AT3G01770 // AT5G09410 // AT1G73960 // AT5G06100 // AT5G43130 // AT2G03060 // AT1G25540 // AT1G27370 // AT1G54490
GO:0048523	P	negative regulation of cellular process	15	296	594	28362	0.0018	0.033	// AT1G50030 // AT5G44180 // AT1G08060 // AT4G16280 // AT1G65070 // AT1G01040 // AT2G33540 // AT5G23150 // AT5G23080 // AT1G21580 // AT5G54090 // AT5G06100 // AT3G01320 // AT5G02810 // AT5G55390
GO:0034645	P	cellular macromolecule biosynthetic process	66	296	4455	28362	0.0019	0.034	// AT3G63070 // AT1G32750 // AT5G62090 // AT3G12980 // AT1G50410 // AT5G57160 // AT5G09410 // AT3G57170 // AT2G31970 // AT1G80780 // AT4G35800 // AT1G31360 // AT5G44750 // AT1G48970 // AT2G03060 // AT4G25520 // AT3G01770 // AT3G19670 // AT1G27520 // AT1G25540 // AT1G21160 // AT5G02810 // AT1G55325 // AT5G23080 // AT1G27370 // AT4G00760 // AT5G55390 // AT5G11350 // AT3G61740 // AT1G50620 // AT1G08…
GO:0033554	P	cellular response to stress	19	296	858	28362	0.0021	0.037	// AT5G44750 // AT1G27520 // AT3G06400 // AT1G54490 // AT3G48190 // AT5G46210 // AT1G65070 // AT5G50780 // AT3G57300 // AT4G30790 // AT2G31970 // AT3G05210 // AT3G28030 // AT1G08600 // AT5G57160 // AT5G01770 // AT5G41150 // AT5G54090 // AT1G31360
GO:0071103	P	DNA conformation change	5	296	85	28362	0.0024	0.043	// AT2G31970 // AT3G06400 // AT2G32000 // AT5G55310 // AT1G31360
GO:0044271	P	cellular nitrogen compound biosynthetic process	65	296	4436	28362	0.0027	0.048	// AT3G42640 // AT3G63070 // AT1G32750 // AT5G62090 // AT3G12980 // AT1G50410 // AT5G57160 // AT5G09410 // AT2G31970 // AT1G80780 // AT4G35800 // AT1G31360 // AT5G44750 // AT1G55090 // AT2G03060 // AT4G25520 // AT3G01770 // AT3G19670 // AT1G25540 // AT1G21160 // AT5G02810 // AT1G55325 // AT5G23080 // AT1G48970 // AT1G27370 // AT4G02120 // AT4G00760 // AT5G55390 // AT5G11350 // AT3G61740 // AT1G50…
GO:0010628	P	positive regulation of gene expression	11	296	383	28362	0.0028	0.049	// AT2G03060 // AT1G32750 // AT3G01770 // AT5G09410 // AT1G73960 // AT5G06100 // AT1G21580 // AT5G43130 // AT1G50030 // AT1G25540 // AT1G27370
GO:0003676	F	nucleic acid binding	110	296	4558	28362	2.5e-18	9.6e-16	// AT3G50670 // AT1G50410 // AT2G48100 // AT3G21430 // AT1G58220 // AT3G19670 // AT5G26610 // AT1G07350 // AT3G05210 // AT1G21700 // AT5G51300 // AT5G44800 // AT5G60170 // AT3G61740 // AT1G50620 // AT3G62330 // AT4G02430 // AT1G01040 // AT5G25520 // AT1G10610 // AT3G57300 // AT2G42330 // AT1G21580 // AT5G53430 // AT5G55310 // AT3G03340 // AT2G35340 // AT3G14010 // AT2G32000 // AT1G60200 // AT2G28…
GO:0097159	F	organic cyclic compound binding	147	296	7737	28362	4e-16	7.5e-14	// AT3G50670 // AT1G50410 // AT2G48100 // AT5G46400 // AT2G37840 // AT4G24740 // AT1G55090 // AT1G58220 // AT2G01460 // AT3G19670 // AT5G26610 // AT5G10940 // AT1G07350 // AT3G05210 // AT2G42270 // AT5G51300 // AT5G44800 // AT5G60170 // AT3G61740 // AT1G50620 // AT1G10320 // AT4G02430 // AT1G01040 // AT5G25520 // AT1G10610 // AT3G57300 // AT2G42330 // AT1G21580 // AT5G53430 // AT5G55310 // AT3G03…
GO:1901363	F	heterocyclic compound binding	146	296	7718	28362	8.3e-16	1e-13	// AT3G50670 // AT1G50410 // AT2G48100 // AT5G46400 // AT2G37840 // AT4G24740 // AT1G55090 // AT1G58220 // AT2G01460 // AT3G19670 // AT5G26610 // AT5G10940 // AT1G07350 // AT3G05210 // AT2G42270 // AT5G51300 // AT5G44800 // AT5G60170 // AT3G61740 // AT1G50620 // AT1G10320 // AT4G02430 // AT1G01040 // AT5G25520 // AT1G10610 // AT3G57300 // AT2G42330 // AT1G21580 // AT5G53430 // AT5G55310 // AT3G03…
GO:0004386	F	helicase activity	20	296	197	28362	1.4e-13	1.4e-11	// AT2G35340 // AT5G19310 // AT1G31360 // AT1G08060 // AT2G40770 // AT3G03300 // AT1G08600 // AT1G50410 // AT1G01040 // AT2G28290 // AT3G57300 // AT2G31970 // AT3G06400 // AT2G13370 // AT5G47010 // AT2G44980 // AT2G28240 // AT5G61140 // AT5G44800 // AT2G42270
GO:0003677	F	DNA binding	65	296	2417	28362	2e-12	1.5e-10	// AT4G02560 // AT5G55040 // AT1G75340 // AT1G32750 // AT1G64570 // AT1G50410 // AT1G65070 // AT5G09410 // AT2G31970 // AT5G57160 // AT4G35800 // AT1G31360 // AT5G44750 // AT2G03060 // AT5G19310 // AT3G27700 // AT5G41150 // AT3G01770 // AT5G55600 // AT1G25540 // AT5G02810 // AT1G58220 // AT5G06100 // AT3G05210 // AT3G28030 // AT1G27370 // AT5G44800 // AT5G55390 // AT5G45050 // AT4G39680 // AT3G61…
GO:0005488	F	binding	186	296	12081	28362	2.5e-12	1.6e-10	// AT3G50670 // AT5G62090 // AT1G50410 // AT5G46210 // AT2G26000 // AT2G48100 // AT5G46400 // AT2G37840 // AT4G24740 // AT1G55090 // AT1G58220 // AT2G01460 // AT5G55100 // AT5G26610 // AT5G10940 // AT1G07350 // AT3G05210 // AT2G42270 // AT5G51300 // AT5G44800 // AT1G03960 // AT3G04160 // AT5G60170 // AT3G61740 // AT1G50620 // AT1G10320 // AT4G31670 // AT1G01040 // AT5G25520 // AT1G10610 // AT3G57…
GO:0000166	F	nucleotide binding	79	296	3370	28362	4.3e-12	2e-10	// AT3G50670 // AT1G17580 // AT3G42640 // AT2G47410 // AT5G35930 // AT1G50410 // AT3G54230 // AT5G50780 // AT2G31970 // AT4G10730 // AT5G57160 // AT1G29750 // AT1G01710 // AT4G32660 // AT4G36690 // AT2G01330 // AT2G37840 // AT4G24740 // AT1G55090 // AT4G12020 // AT5G19310 // AT3G27700 // AT1G07350 // AT2G01460 // AT1G09230 // AT2G25850 // AT1G21160 // AT1G22870 // AT5G10940 // AT1G24340 // AT5G09…
GO:1901265	F	nucleoside phosphate binding	79	296	3370	28362	4.3e-12	2e-10	// AT3G50670 // AT1G17580 // AT3G42640 // AT2G47410 // AT5G35930 // AT1G50410 // AT3G54230 // AT5G50780 // AT2G31970 // AT4G10730 // AT5G57160 // AT1G29750 // AT1G01710 // AT4G32660 // AT4G36690 // AT2G01330 // AT2G37840 // AT4G24740 // AT1G55090 // AT4G12020 // AT5G19310 // AT3G27700 // AT1G07350 // AT2G01460 // AT1G09230 // AT2G25850 // AT1G21160 // AT1G22870 // AT5G10940 // AT1G24340 // AT5G09…
GO:0036094	F	small molecule binding	79	296	3434	28362	1.1e-11	4.6e-10	// AT3G50670 // AT1G17580 // AT3G42640 // AT2G47410 // AT5G35930 // AT1G50410 // AT3G54230 // AT5G50780 // AT2G31970 // AT4G10730 // AT5G57160 // AT1G29750 // AT1G01710 // AT4G32660 // AT4G36690 // AT2G01330 // AT2G37840 // AT4G24740 // AT1G55090 // AT4G12020 // AT5G19310 // AT3G27700 // AT1G07350 // AT2G01460 // AT1G09230 // AT2G25850 // AT1G21160 // AT1G22870 // AT5G10940 // AT1G24340 // AT5G09…
GO:0017111	F	nucleoside-triphosphatase activity	32	296	766	28362	7.2e-11	2.7e-09	// AT1G17580 // AT3G42640 // AT5G19310 // AT1G50410 // AT1G65070 // AT2G31970 // AT4G33200 // AT1G62130 // AT5G08470 // AT2G24520 // AT2G40770 // AT1G21160 // AT5G61140 // AT2G44980 // AT5G44800 // AT1G31360 // AT1G08060 // AT1G01040 // AT3G57300 // AT3G58160 // AT5G47010 // AT2G42270 // AT2G35340 // AT5G27950 // AT3G03300 // AT2G28290 // AT1G02890 // AT2G28240 // AT3G06400 // AT2G13370 // AT1G08…
GO:0016462	F	pyrophosphatase activity	32	296	809	28362	2.7e-10	9.3e-09	// AT1G17580 // AT3G42640 // AT5G19310 // AT1G50410 // AT1G65070 // AT2G31970 // AT4G33200 // AT1G62130 // AT5G08470 // AT2G24520 // AT2G40770 // AT1G21160 // AT5G61140 // AT2G44980 // AT5G44800 // AT1G31360 // AT1G08060 // AT1G01040 // AT3G57300 // AT3G58160 // AT5G47010 // AT2G42270 // AT2G35340 // AT5G27950 // AT3G03300 // AT2G28290 // AT1G02890 // AT2G28240 // AT3G06400 // AT2G13370 // AT1G08…
GO:0016818	F	hydrolase activity, acting on acid anhydrides, in phosphorus-containing anhydrides	32	296	817	28362	3.4e-10	1.1e-08	// AT1G17580 // AT3G42640 // AT5G19310 // AT1G50410 // AT1G65070 // AT2G31970 // AT4G33200 // AT1G62130 // AT5G08470 // AT2G24520 // AT2G40770 // AT1G21160 // AT5G61140 // AT2G44980 // AT5G44800 // AT1G31360 // AT1G08060 // AT1G01040 // AT3G57300 // AT3G58160 // AT5G47010 // AT2G42270 // AT2G35340 // AT5G27950 // AT3G03300 // AT2G28290 // AT1G02890 // AT2G28240 // AT3G06400 // AT2G13370 // AT1G08…
GO:0016817	F	hydrolase activity, acting on acid anhydrides	32	296	826	28362	4.4e-10	1.3e-08	// AT1G17580 // AT3G42640 // AT5G19310 // AT1G50410 // AT1G65070 // AT2G31970 // AT4G33200 // AT1G62130 // AT5G08470 // AT2G24520 // AT2G40770 // AT1G21160 // AT5G61140 // AT2G44980 // AT5G44800 // AT1G31360 // AT1G08060 // AT1G01040 // AT3G57300 // AT3G58160 // AT5G47010 // AT2G42270 // AT2G35340 // AT5G27950 // AT3G03300 // AT2G28290 // AT1G02890 // AT2G28240 // AT3G06400 // AT2G13370 // AT1G08…
GO:0005524	F	ATP binding	52	296	2248	28362	6.9e-08	1.9e-06	// AT1G17580 // AT3G42640 // AT2G37840 // AT1G50410 // AT1G65070 // AT5G50780 // AT2G31970 // AT4G10730 // AT5G57160 // AT1G29750 // AT4G32660 // AT1G22870 // AT4G24740 // AT1G55090 // AT4G12020 // AT5G19310 // AT2G40770 // AT2G01460 // AT2G25850 // AT5G35980 // AT3G25840 // AT5G61140 // AT2G44980 // AT4G02120 // AT5G44800 // AT2G41210 // AT2G35340 // AT1G31360 // AT1G08060 // AT4G33200 // AT1G01…
GO:0005515	F	protein binding	72	296	3669	28362	9.2e-08	2.3e-06	// AT3G50670 // AT1G17580 // AT1G75340 // AT1G32750 // AT5G62090 // AT1G54490 // AT1G50410 // AT5G46210 // AT3G54230 // AT5G50780 // AT2G25850 // AT5G09410 // AT2G31970 // AT2G26000 // AT4G35800 // AT4G36690 // AT2G01330 // AT1G31360 // AT4G24740 // AT4G33200 // AT2G03060 // AT5G08470 // AT4G12020 // AT4G25520 // AT3G19670 // AT4G30790 // AT5G10940 // AT5G57160 // AT5G23080 // AT5G19310 // AT3G28…
GO:0032559	F	adenyl ribonucleotide binding	53	296	2364	28362	1.3e-07	3.1e-06	// AT1G17580 // AT3G42640 // AT2G37840 // AT1G50410 // AT1G65070 // AT5G50780 // AT2G31970 // AT4G10730 // AT5G57160 // AT1G29750 // AT4G32660 // AT1G22870 // AT4G24740 // AT1G55090 // AT4G12020 // AT5G19310 // AT2G40770 // AT2G01460 // AT2G25850 // AT5G35980 // AT3G25840 // AT5G61140 // AT2G44980 // AT4G02120 // AT5G44800 // AT2G41210 // AT5G45050 // AT1G31360 // AT1G08060 // AT4G33200 // AT1G01…
GO:0030554	F	adenyl nucleotide binding	53	296	2366	28362	1.4e-07	3.1e-06	// AT1G17580 // AT3G42640 // AT2G37840 // AT1G50410 // AT1G65070 // AT5G50780 // AT2G31970 // AT4G10730 // AT5G57160 // AT1G29750 // AT4G32660 // AT1G22870 // AT4G24740 // AT1G55090 // AT4G12020 // AT5G19310 // AT2G40770 // AT2G01460 // AT2G25850 // AT5G35980 // AT3G25840 // AT5G61140 // AT2G44980 // AT4G02120 // AT5G44800 // AT2G41210 // AT5G45050 // AT1G31360 // AT1G08060 // AT4G33200 // AT1G01…
GO:0035639	F	purine ribonucleoside triphosphate binding	54	296	2515	28362	3.8e-07	8.1e-06	// AT1G17580 // AT3G42640 // AT2G37840 // AT1G50410 // AT1G65070 // AT5G50780 // AT2G31970 // AT4G10730 // AT5G57160 // AT1G29750 // AT4G32660 // AT1G22870 // AT4G24740 // AT1G55090 // AT4G12020 // AT5G19310 // AT2G40770 // AT2G01460 // AT2G25850 // AT1G21160 // AT5G35980 // AT3G25840 // AT5G61140 // AT1G48970 // AT2G44980 // AT4G02120 // AT5G44800 // AT2G41210 // AT2G35340 // AT1G31360 // AT1G08…
GO:0032549	F	ribonucleoside binding	55	296	2617	28362	5.7e-07	9.9e-06	// AT1G17580 // AT3G42640 // AT2G37840 // AT1G50410 // AT1G65070 // AT5G50780 // AT2G31970 // AT4G10730 // AT5G57160 // AT1G29750 // AT4G32660 // AT1G22870 // AT4G24740 // AT1G55090 // AT4G12020 // AT5G19310 // AT2G40770 // AT2G01460 // AT2G25850 // AT1G21160 // AT5G35980 // AT3G25840 // AT5G61140 // AT1G48970 // AT2G44980 // AT4G02120 // AT5G44800 // AT2G41210 // AT5G45050 // AT1G31360 // AT1G08…
GO:0001883	F	purine nucleoside binding	55	296	2612	28362	5.4e-07	9.9e-06	// AT1G17580 // AT3G42640 // AT2G37840 // AT1G50410 // AT1G65070 // AT5G50780 // AT2G31970 // AT4G10730 // AT5G57160 // AT1G29750 // AT4G32660 // AT1G22870 // AT4G24740 // AT1G55090 // AT4G12020 // AT5G19310 // AT2G40770 // AT2G01460 // AT2G25850 // AT1G21160 // AT5G35980 // AT3G25840 // AT5G61140 // AT1G48970 // AT2G44980 // AT4G02120 // AT5G44800 // AT2G41210 // AT5G45050 // AT1G31360 // AT1G08…
GO:0001882	F	nucleoside binding	55	296	2618	28362	5.8e-07	9.9e-06	// AT1G17580 // AT3G42640 // AT2G37840 // AT1G50410 // AT1G65070 // AT5G50780 // AT2G31970 // AT4G10730 // AT5G57160 // AT1G29750 // AT4G32660 // AT1G22870 // AT4G24740 // AT1G55090 // AT4G12020 // AT5G19310 // AT2G40770 // AT2G01460 // AT2G25850 // AT1G21160 // AT5G35980 // AT3G25840 // AT5G61140 // AT1G48970 // AT2G44980 // AT4G02120 // AT5G44800 // AT2G41210 // AT5G45050 // AT1G31360 // AT1G08…
GO:0032550	F	purine ribonucleoside binding	55	296	2612	28362	5.4e-07	9.9e-06	// AT1G17580 // AT3G42640 // AT2G37840 // AT1G50410 // AT1G65070 // AT5G50780 // AT2G31970 // AT4G10730 // AT5G57160 // AT1G29750 // AT4G32660 // AT1G22870 // AT4G24740 // AT1G55090 // AT4G12020 // AT5G19310 // AT2G40770 // AT2G01460 // AT2G25850 // AT1G21160 // AT5G35980 // AT3G25840 // AT5G61140 // AT1G48970 // AT2G44980 // AT4G02120 // AT5G44800 // AT2G41210 // AT5G45050 // AT1G31360 // AT1G08…
GO:0017076	F	purine nucleotide binding	55	296	2633	28362	6.9e-07	1.1e-05	// AT1G17580 // AT3G42640 // AT2G37840 // AT1G50410 // AT1G65070 // AT5G50780 // AT2G31970 // AT4G10730 // AT5G57160 // AT1G29750 // AT4G32660 // AT1G22870 // AT4G24740 // AT1G55090 // AT4G12020 // AT5G19310 // AT2G40770 // AT2G01460 // AT2G25850 // AT1G21160 // AT5G35980 // AT3G25840 // AT5G61140 // AT1G48970 // AT2G44980 // AT4G02120 // AT5G44800 // AT2G41210 // AT5G45050 // AT1G31360 // AT1G08…
GO:0032555	F	purine ribonucleotide binding	55	296	2631	28362	6.7e-07	1.1e-05	// AT1G17580 // AT3G42640 // AT2G37840 // AT1G50410 // AT1G65070 // AT5G50780 // AT2G31970 // AT4G10730 // AT5G57160 // AT1G29750 // AT4G32660 // AT1G22870 // AT4G24740 // AT1G55090 // AT4G12020 // AT5G19310 // AT2G40770 // AT2G01460 // AT2G25850 // AT1G21160 // AT5G35980 // AT3G25840 // AT5G61140 // AT1G48970 // AT2G44980 // AT4G02120 // AT5G44800 // AT2G41210 // AT5G45050 // AT1G31360 // AT1G08…
GO:0032553	F	ribonucleotide binding	55	296	2664	28362	9.8e-07	1.5e-05	// AT1G17580 // AT3G42640 // AT2G37840 // AT1G50410 // AT1G65070 // AT5G50780 // AT2G31970 // AT4G10730 // AT5G57160 // AT1G29750 // AT4G32660 // AT1G22870 // AT4G24740 // AT1G55090 // AT4G12020 // AT5G19310 // AT2G40770 // AT2G01460 // AT2G25850 // AT1G21160 // AT5G35980 // AT3G25840 // AT5G61140 // AT1G48970 // AT2G44980 // AT4G02120 // AT5G44800 // AT2G41210 // AT5G45050 // AT1G31360 // AT1G08…
GO:0097367	F	carbohydrate derivative binding	55	296	2696	28362	1.4e-06	2e-05	// AT1G17580 // AT3G42640 // AT2G37840 // AT1G50410 // AT1G65070 // AT5G50780 // AT2G31970 // AT4G10730 // AT5G57160 // AT1G29750 // AT4G32660 // AT1G22870 // AT4G24740 // AT1G55090 // AT4G12020 // AT5G19310 // AT2G40770 // AT2G01460 // AT2G25850 // AT1G21160 // AT5G35980 // AT3G25840 // AT5G61140 // AT1G48970 // AT2G44980 // AT4G02120 // AT5G44800 // AT2G41210 // AT5G45050 // AT1G31360 // AT1G08…
GO:0003723	F	RNA binding	44	296	1943	28362	1.4e-06	2e-05	// AT3G50670 // AT3G51620 // AT3G32940 // AT5G55100 // AT3G54230 // AT5G11350 // AT1G80780 // AT4G10070 // AT4G36690 // AT3G27700 // AT3G19670 // AT1G09230 // AT2G25850 // AT1G21160 // AT1G07350 // AT5G23080 // AT5G61140 // AT1G54490 // AT5G51300 // AT5G60170 // AT5G09880 // AT2G19930 // AT1G10320 // AT4G02430 // AT1G01040 // AT5G25520 // AT3G29390 // AT4G36960 // AT1G21580 // AT5G47010 // AT4G24…
GO:0016787	F	hydrolase activity	62	296	3279	28362	3.1e-06	4.2e-05	// AT1G73960 // AT1G17580 // AT3G42640 // AT4G21326 // AT5G19310 // AT1G54490 // AT1G50410 // AT1G65070 // AT5G24670 // AT2G31970 // AT1G80780 // AT2G48100 // AT1G01710 // AT1G55090 // AT1G62130 // AT5G08470 // AT2G24520 // AT2G40770 // AT5G41150 // AT3G57470 // AT1G21160 // AT5G58200 // AT3G05210 // AT3G28030 // AT2G44980 // AT3G61010 // AT5G41850 // AT5G44800 // AT5G11350 // AT1G05790 // AT1G27…
GO:0046872	F	metal ion binding	64	296	3673	28362	2.8e-05	0.00036	// AT5G23110 // AT3G42640 // AT3G47990 // AT5G03450 // AT1G77800 // AT3G12980 // AT1G50410 // AT1G80780 // AT3G54230 // AT5G11350 // AT2G25850 // AT2G31970 // AT2G26000 // AT4G35800 // AT2G48100 // AT1G31360 // AT5G44750 // AT3G27700 // AT1G73960 // AT4G32060 // AT1G27520 // AT5G26610 // AT3G62330 // AT4G24900 // AT3G28030 // AT3G61010 // AT5G51300 // AT5G41580 // AT5G44800 // AT1G16540 // AT5G55…
GO:0043169	F	cation binding	64	296	3678	28362	2.9e-05	0.00037	// AT5G23110 // AT3G42640 // AT3G47990 // AT5G03450 // AT1G77800 // AT3G12980 // AT1G50410 // AT1G80780 // AT3G54230 // AT5G11350 // AT2G25850 // AT2G31970 // AT2G26000 // AT4G35800 // AT2G48100 // AT1G31360 // AT5G44750 // AT3G27700 // AT1G73960 // AT4G32060 // AT1G27520 // AT5G26610 // AT3G62330 // AT4G24900 // AT3G28030 // AT3G61010 // AT5G51300 // AT5G41580 // AT5G44800 // AT1G16540 // AT5G55…
GO:0003682	F	chromatin binding	9	296	149	28362	4.1e-05	0.00051	// AT5G15540 // AT5G55600 // AT2G36960 // AT2G28290 // AT1G73960 // AT3G06400 // AT2G13370 // AT5G19310 // AT5G44800
GO:0008270	F	zinc ion binding	30	296	1297	28362	5.3e-05	0.00063	// AT5G23110 // AT5G03450 // AT1G77800 // AT3G12980 // AT1G50410 // AT3G54230 // AT3G47990 // AT2G26000 // AT2G40770 // AT5G51300 // AT5G41580 // AT5G44800 // AT5G55390 // AT5G60170 // AT3G61740 // AT1G50620 // AT3G62330 // AT5G24670 // AT5G25560 // AT5G15540 // AT5G53430 // AT5G47010 // AT1G54490 // AT1G55250 // AT2G30580 // AT2G17975 // AT1G10240 // AT1G73960 // AT1G71696 // AT4G36050
GO:0016887	F	ATPase activity	17	296	530	28362	6.3e-05	0.00072	// AT2G35340 // AT3G42640 // AT1G62130 // AT1G31360 // AT2G24520 // AT1G02890 // AT3G03300 // AT1G01040 // AT1G65070 // AT2G28290 // AT3G57300 // AT2G31970 // AT3G06400 // AT2G42270 // AT5G61140 // AT5G54090 // AT5G08470
GO:0003684	F	damaged DNA binding	5	296	37	28362	7.1e-05	0.00079	// AT5G44750 // AT1G65070 // AT3G05210 // AT5G54090 // AT5G41150
GO:0044822	F	poly(A) RNA binding	13	296	337	28362	8e-05	0.00082	// AT3G50670 // AT3G51620 // AT1G09140 // AT3G14010 // AT2G32000 // AT3G27700 // AT4G24680 // AT4G36960 // AT5G61140 // AT5G47010 // AT3G03340 // AT1G15280 // AT1G54490
GO:0044877	F	macromolecular complex binding	11	296	244	28362	7.6e-05	0.00082	// AT5G15540 // AT1G50030 // AT5G55600 // AT2G36960 // AT2G28290 // AT1G73960 // AT3G06400 // AT2G13370 // AT5G19310 // AT5G44800 // AT2G01330
GO:0003729	F	mRNA binding	13	296	337	28362	8e-05	0.00082	// AT3G50670 // AT3G51620 // AT1G09140 // AT3G14010 // AT2G32000 // AT3G27700 // AT4G24680 // AT4G36960 // AT5G61140 // AT5G47010 // AT3G03340 // AT1G15280 // AT1G54490
GO:0043167	F	ion binding	64	296	3821	28362	8.9e-05	0.00089	// AT5G23110 // AT3G42640 // AT3G47990 // AT5G03450 // AT1G77800 // AT3G12980 // AT1G50410 // AT1G80780 // AT3G54230 // AT5G11350 // AT2G25850 // AT2G31970 // AT2G26000 // AT4G35800 // AT2G48100 // AT1G31360 // AT5G44750 // AT3G27700 // AT1G73960 // AT4G32060 // AT1G27520 // AT5G26610 // AT3G62330 // AT4G24900 // AT3G28030 // AT3G61010 // AT5G51300 // AT5G41580 // AT5G44800 // AT1G16540 // AT5G55…
GO:0004518	F	nuclease activity	13	296	356	28362	0.00014	0.0013	// AT5G11350 // AT1G54490 // AT3G03300 // AT5G41150 // AT1G01040 // AT1G65070 // AT2G31970 // AT3G05210 // AT3G28030 // AT1G80780 // AT1G21580 // AT2G48100 // AT5G54090
GO:0008026	F	ATP-dependent helicase activity	7	296	108	28362	0.0002	0.0018	// AT2G35340 // AT1G31360 // AT3G03300 // AT1G01040 // AT2G31970 // AT5G61140 // AT2G42270
GO:0070035	F	purine NTP-dependent helicase activity	7	296	108	28362	0.0002	0.0018	// AT2G35340 // AT1G31360 // AT3G03300 // AT1G01040 // AT2G31970 // AT5G61140 // AT2G42270
GO:0004527	F	exonuclease activity	6	296	90	28362	0.00049	0.0044	// AT5G11350 // AT2G31970 // AT3G28030 // AT1G80780 // AT2G48100 // AT1G54490
GO:0004540	F	ribonuclease activity	6	296	96	28362	0.00068	0.006	// AT5G11350 // AT3G03300 // AT1G01040 // AT1G21580 // AT1G80780 // AT1G54490
GO:0003824	F	catalytic activity	120	296	9101	28362	0.0014	0.012	// AT4G21326 // AT1G50410 // AT5G46210 // AT3G57170 // AT2G36370 // AT2G26000 // AT2G48100 // AT2G45920 // AT4G24740 // AT1G55090 // AT1G65950 // AT2G01460 // AT3G05210 // AT5G44800 // AT3G61740 // AT4G00040 // AT4G31670 // AT1G01040 // AT1G03410 // AT3G57300 // AT3G58160 // AT5G53430 // AT5G55310 // AT4G24630 // AT5G58980 // AT2G35340 // AT1G55250 // AT2G32000 // AT2G30580 // AT3G53570 // AT5G35…
GO:0004519	F	endonuclease activity	9	296	255	28362	0.0018	0.015	// AT3G03300 // AT5G41150 // AT1G01040 // AT1G65070 // AT2G31970 // AT1G21580 // AT3G28030 // AT3G05210 // AT5G54090
GO:0042802	F	identical protein binding	8	296	236	28362	0.004	0.033	// AT1G17580 // AT1G55250 // AT1G50030 // AT1G08060 // AT1G30970 // AT4G30790 // AT1G55310 // AT5G58040
GO:0005634	C	nucleus	199	296	9924	28362	3.5e-29	1.3e-26	// AT3G50670 // AT2G25920 // AT5G62090 // AT1G50410 // AT5G46210 // AT1G04300 // AT5G53440 // AT3G06290 // AT1G21610 // AT3G52030 // AT2G48100 // AT5G46400 // AT2G39580 // AT2G45920 // AT4G24740 // AT2G39950 // AT3G13225 // AT5G26610 // AT5G10940 // AT1G07350 // AT1G48780 // AT3G05210 // AT2G42270 // AT5G51300 // AT5G44800 // AT1G03960 // AT3G04160 // AT5G60170 // AT3G61740 // AT1G50620 // AT1G10…
GO:0005681	C	spliceosomal complex	16	296	110	28362	2.9e-13	5.4e-11	// AT3G50670 // AT2G35340 // AT1G09140 // AT3G03340 // AT3G04160 // AT3G54230 // AT4G02430 // AT3G19670 // AT1G09230 // AT5G37370 // AT1G07350 // AT1G55310 // AT5G61140 // AT5G46400 // AT4G36690 // AT2G42270
GO:0044428	C	nuclear part	42	296	1078	28362	5.2e-13	6.5e-11	// AT3G50670 // AT5G37370 // AT1G32750 // AT3G19670 // AT3G54230 // AT5G50780 // AT2G31970 // AT5G57160 // AT4G35800 // AT4G36690 // AT5G41150 // AT1G09230 // AT1G25540 // AT4G20060 // AT1G07350 // AT5G23080 // AT3G05210 // AT2G42270 // AT5G61140 // AT3G04160 // AT1G31360 // AT4G02430 // AT1G01040 // AT5G38140 // AT3G57300 // AT1G21580 // AT5G55310 // AT3G06290 // AT5G46400 // AT5G25060 // AT1G21…
GO:0044424	C	intracellular part	263	296	20693	28362	2.1e-11	1.9e-09	// AT3G50670 // AT2G25920 // AT5G62090 // AT5G16280 // AT1G50410 // AT5G46210 // AT1G04300 // AT3G50380 // AT3G57170 // AT2G26000 // AT1G21610 // AT3G52030 // AT2G48100 // AT5G46400 // AT2G39580 // AT1G70620 // AT4G24740 // AT1G55090 // AT4G20060 // AT2G39950 // AT1G75850 // AT2G01460 // AT5G55100 // AT5G26610 // AT5G10940 // AT1G07350 // AT1G48780 // AT3G05210 // AT2G42270 // AT5G51300 // AT5G44…
GO:0005622	C	intracellular	263	296	20721	28362	2.6e-11	2e-09	// AT3G50670 // AT2G25920 // AT5G62090 // AT5G16280 // AT1G50410 // AT5G46210 // AT1G04300 // AT3G50380 // AT3G57170 // AT2G26000 // AT1G21610 // AT3G52030 // AT2G48100 // AT5G46400 // AT2G39580 // AT1G70620 // AT4G24740 // AT1G55090 // AT4G20060 // AT2G39950 // AT1G75850 // AT2G01460 // AT5G55100 // AT5G26610 // AT5G10940 // AT1G07350 // AT1G48780 // AT3G05210 // AT2G42270 // AT5G51300 // AT5G44…
GO:0044451	C	nucleoplasm part	20	296	283	28362	6.7e-11	4.2e-09	// AT3G50670 // AT1G09140 // AT1G32750 // AT1G73960 // AT1G25540 // AT4G02430 // AT1G01040 // AT2G33540 // AT5G50780 // AT4G20060 // AT1G07350 // AT1G55310 // AT5G23080 // AT1G21580 // AT5G43130 // AT4G35800 // AT5G25060 // AT3G01320 // AT4G36690 // AT1G31360
GO:0044464	C	cell part	274	296	22662	28362	1.5e-09	7e-08	// AT3G50670 // AT2G25920 // AT5G62090 // AT5G16280 // AT1G50410 // AT5G46210 // AT1G04300 // AT3G50380 // AT3G57170 // AT2G26000 // AT1G21610 // AT3G52030 // AT2G48100 // AT5G46400 // AT2G39580 // AT1G70620 // AT4G24740 // AT1G55090 // AT4G20060 // AT2G39950 // AT1G58220 // AT1G75850 // AT2G01460 // AT5G55100 // AT5G26610 // AT5G10940 // AT1G07350 // AT1G48780 // AT3G05210 // AT2G42270 // AT5G51…
GO:0005623	C	cell	274	296	22664	28362	1.5e-09	7e-08	// AT3G50670 // AT2G25920 // AT5G62090 // AT5G16280 // AT1G50410 // AT5G46210 // AT1G04300 // AT3G50380 // AT3G57170 // AT2G26000 // AT1G21610 // AT3G52030 // AT2G48100 // AT5G46400 // AT2G39580 // AT1G70620 // AT4G24740 // AT1G55090 // AT4G20060 // AT2G39950 // AT1G58220 // AT1G75850 // AT2G01460 // AT5G55100 // AT5G26610 // AT5G10940 // AT1G07350 // AT1G48780 // AT3G05210 // AT2G42270 // AT5G51…
GO:0032991	C	macromolecular complex	62	296	2658	28362	2e-09	8.3e-08	// AT3G50670 // AT1G17580 // AT3G52030 // AT1G32750 // AT3G19670 // AT1G54490 // AT5G46210 // AT3G54230 // AT5G37370 // AT1G25540 // AT2G31970 // AT5G46400 // AT2G26000 // AT4G35800 // AT1G36070 // AT4G36690 // AT2G01330 // AT2G47410 // AT4G33200 // AT5G41150 // AT1G09230 // AT4G30790 // AT4G20060 // AT5G10940 // AT1G07350 // AT5G57160 // AT3G05210 // AT2G42270 // AT5G02880 // AT5G01770 // AT3G29…
GO:0005654	C	nucleoplasm	20	296	359	28362	3.3e-09	1.2e-07	// AT3G50670 // AT1G09140 // AT1G32750 // AT1G73960 // AT1G25540 // AT4G02430 // AT1G01040 // AT2G33540 // AT5G50780 // AT4G20060 // AT1G07350 // AT1G55310 // AT5G23080 // AT1G21580 // AT5G43130 // AT4G35800 // AT5G25060 // AT3G01320 // AT4G36690 // AT1G31360
GO:0043231	C	intracellular membrane-bounded organelle	234	296	18205	28362	2.3e-08	6.6e-07	// AT3G50670 // AT2G25920 // AT5G62090 // AT1G50410 // AT5G46210 // AT1G04300 // AT3G50380 // AT3G57170 // AT3G06290 // AT1G21610 // AT3G52030 // AT2G48100 // AT5G46400 // AT2G39580 // AT1G70620 // AT4G24740 // AT2G39950 // AT1G75850 // AT2G01460 // AT3G13225 // AT5G26610 // AT5G10940 // AT1G07350 // AT1G48780 // AT3G05210 // AT2G42270 // AT5G51300 // AT5G44800 // AT1G74180 // AT1G03960 // AT3G04…
GO:0043229	C	intracellular organelle	237	296	18517	28362	2e-08	6.6e-07	// AT3G50670 // AT2G25920 // AT5G62090 // AT1G50410 // AT5G46210 // AT1G04300 // AT3G50380 // AT3G57170 // AT3G06290 // AT1G21610 // AT3G52030 // AT2G48100 // AT5G46400 // AT2G39580 // AT1G70620 // AT4G24740 // AT2G39950 // AT1G75850 // AT2G01460 // AT3G13225 // AT5G26610 // AT5G10940 // AT1G07350 // AT1G48780 // AT3G05210 // AT2G42270 // AT5G51300 // AT5G44800 // AT1G74180 // AT1G03960 // AT3G04…
GO:0043226	C	organelle	237	296	18527	28362	2.2e-08	6.6e-07	// AT3G50670 // AT2G25920 // AT5G62090 // AT1G50410 // AT5G46210 // AT1G04300 // AT3G50380 // AT3G57170 // AT3G06290 // AT1G21610 // AT3G52030 // AT2G48100 // AT5G46400 // AT2G39580 // AT1G70620 // AT4G24740 // AT2G39950 // AT1G75850 // AT2G01460 // AT3G13225 // AT5G26610 // AT5G10940 // AT1G07350 // AT1G48780 // AT3G05210 // AT2G42270 // AT5G51300 // AT5G44800 // AT1G74180 // AT1G03960 // AT3G04…
GO:0043227	C	membrane-bounded organelle	234	296	18217	28362	2.5e-08	6.7e-07	// AT3G50670 // AT2G25920 // AT5G62090 // AT1G50410 // AT5G46210 // AT1G04300 // AT3G50380 // AT3G57170 // AT3G06290 // AT1G21610 // AT3G52030 // AT2G48100 // AT5G46400 // AT2G39580 // AT1G70620 // AT4G24740 // AT2G39950 // AT1G75850 // AT2G01460 // AT3G13225 // AT5G26610 // AT5G10940 // AT1G07350 // AT1G48780 // AT3G05210 // AT2G42270 // AT5G51300 // AT5G44800 // AT1G74180 // AT1G03960 // AT3G04…
GO:0016604	C	nuclear body	11	296	103	28362	3e-08	7.4e-07	// AT3G50670 // AT1G09140 // AT4G02430 // AT1G01040 // AT5G50780 // AT1G07350 // AT1G55310 // AT5G23080 // AT1G21580 // AT5G25060 // AT4G36690
GO:0016607	C	nuclear speck	9	296	74	28362	2e-07	4.7e-06	// AT3G50670 // AT1G09140 // AT4G02430 // AT1G07350 // AT1G55310 // AT5G23080 // AT1G21580 // AT5G25060 // AT4G36690
GO:0071004	C	U2-type prespliceosome	5	296	11	28362	4.5e-07	9.9e-06	// AT3G50670 // AT5G46400 // AT3G03340 // AT4G36690 // AT3G19670
GO:0071010	C	prespliceosome	5	296	14	28362	1.2e-06	2.4e-05	// AT3G50670 // AT5G46400 // AT3G03340 // AT4G36690 // AT3G19670
GO:0031981	C	nuclear lumen	25	296	824	28362	3.1e-06	6e-05	// AT3G50670 // AT1G32750 // AT5G50780 // AT2G31970 // AT4G35800 // AT4G36690 // AT1G25540 // AT4G20060 // AT1G07350 // AT5G23080 // AT1G31360 // AT4G02430 // AT1G01040 // AT3G57300 // AT1G21580 // AT5G55310 // AT3G06290 // AT5G25060 // AT1G09140 // AT3G01320 // AT2G33540 // AT1G73960 // AT1G55310 // AT5G43130 // AT1G72650
GO:0005684	C	U2-type spliceosomal complex	5	296	21	28362	6.3e-06	0.00012	// AT3G50670 // AT5G46400 // AT3G03340 // AT4G36690 // AT3G19670
GO:1990234	C	transferase complex	17	296	445	28362	7.4e-06	0.00013	// AT5G43130 // AT5G01770 // AT3G52030 // AT1G32750 // AT5G46210 // AT2G33540 // AT5G10940 // AT1G73960 // AT4G30790 // AT1G19485 // AT5G02880 // AT2G26000 // AT4G35800 // AT1G36070 // AT4G20060 // AT2G01330 // AT2G47410
GO:0043234	C	protein complex	40	296	1834	28362	1.1e-05	0.00018	// AT1G17580 // AT3G52030 // AT1G32750 // AT5G46210 // AT2G31970 // AT2G26000 // AT4G35800 // AT1G36070 // AT4G36690 // AT2G01330 // AT2G47410 // AT4G33200 // AT5G41150 // AT4G20060 // AT5G10940 // AT3G05210 // AT5G02880 // AT5G01770 // AT3G29100 // AT1G31360 // AT3G57300 // AT1G21580 // AT5G55310 // AT5G43130 // AT2G35630 // AT3G21430 // AT1G21700 // AT5G38140 // AT5G57160 // AT1G25540 // AT1G75…
GO:0070013	C	intracellular organelle lumen	26	296	1008	28362	3.1e-05	0.00046	// AT3G50670 // AT1G32750 // AT5G50780 // AT2G31970 // AT4G35800 // AT4G36690 // AT4G32060 // AT1G25540 // AT4G20060 // AT1G07350 // AT5G23080 // AT1G31360 // AT4G02430 // AT1G01040 // AT3G57300 // AT1G21580 // AT5G55310 // AT3G06290 // AT5G25060 // AT1G09140 // AT3G01320 // AT2G33540 // AT1G73960 // AT1G55310 // AT5G43130 // AT1G72650
GO:0031974	C	membrane-enclosed lumen	26	296	1008	28362	3.1e-05	0.00046	// AT3G50670 // AT1G32750 // AT5G50780 // AT2G31970 // AT4G35800 // AT4G36690 // AT4G32060 // AT1G25540 // AT4G20060 // AT1G07350 // AT5G23080 // AT1G31360 // AT4G02430 // AT1G01040 // AT3G57300 // AT1G21580 // AT5G55310 // AT3G06290 // AT5G25060 // AT1G09140 // AT3G01320 // AT2G33540 // AT1G73960 // AT1G55310 // AT5G43130 // AT1G72650
GO:0043233	C	organelle lumen	26	296	1008	28362	3.1e-05	0.00046	// AT3G50670 // AT1G32750 // AT5G50780 // AT2G31970 // AT4G35800 // AT4G36690 // AT4G32060 // AT1G25540 // AT4G20060 // AT1G07350 // AT5G23080 // AT1G31360 // AT4G02430 // AT1G01040 // AT3G57300 // AT1G21580 // AT5G55310 // AT3G06290 // AT5G25060 // AT1G09140 // AT3G01320 // AT2G33540 // AT1G73960 // AT1G55310 // AT5G43130 // AT1G72650
GO:0080008	C	Cul4-RING E3 ubiquitin ligase complex	8	296	121	28362	6.1e-05	0.00088	// AT3G52030 // AT2G47410 // AT5G46210 // AT5G10940 // AT1G19485 // AT5G01770 // AT1G36070 // AT2G01330
GO:0016591	C	DNA-directed RNA polymerase II, holoenzyme	6	296	63	28362	8e-05	0.0011	// AT1G32750 // AT2G33540 // AT1G73960 // AT5G43130 // AT4G35800 // AT4G20060
GO:0000151	C	ubiquitin ligase complex	10	296	231	28362	0.00022	0.0029	// AT3G52030 // AT2G47410 // AT5G46210 // AT5G10940 // AT1G19485 // AT5G02880 // AT2G26000 // AT5G01770 // AT1G36070 // AT2G01330
GO:1902494	C	catalytic complex	19	296	711	28362	0.00024	0.0031	// AT5G43130 // AT5G01770 // AT3G52030 // AT1G32750 // AT1G73960 // AT1G36070 // AT5G46210 // AT2G33540 // AT5G10940 // AT3G57300 // AT4G30790 // AT1G19485 // AT5G02880 // AT2G26000 // AT4G35800 // AT3G01320 // AT4G20060 // AT2G01330 // AT2G47410
GO:1990904	C	ribonucleoprotein complex	21	296	852	28362	0.00032	0.0039	// AT3G50670 // AT2G35340 // AT1G09140 // AT3G14010 // AT3G04160 // AT1G54490 // AT3G54230 // AT4G02430 // AT3G19670 // AT1G09230 // AT5G37370 // AT1G07350 // AT1G55310 // AT5G61140 // AT4G11830 // AT5G47010 // AT1G50030 // AT5G46400 // AT3G03340 // AT4G36690 // AT2G42270
GO:0030529	C	intracellular ribonucleoprotein complex	21	296	852	28362	0.00032	0.0039	// AT3G50670 // AT2G35340 // AT1G09140 // AT3G14010 // AT3G04160 // AT1G54490 // AT3G54230 // AT4G02430 // AT3G19670 // AT1G09230 // AT5G37370 // AT1G07350 // AT1G55310 // AT5G61140 // AT4G11830 // AT5G47010 // AT1G50030 // AT5G46400 // AT3G03340 // AT4G36690 // AT2G42270
GO:0098687	C	chromosomal region	6	296	85	28362	0.00037	0.0043	// AT4G09680 // AT5G50780 // AT2G31970 // AT1G08600 // AT2G35630 // AT1G72650
GO:0055029	C	nuclear DNA-directed RNA polymerase complex	6	296	88	28362	0.00044	0.005	// AT1G32750 // AT2G33540 // AT1G73960 // AT5G43130 // AT4G35800 // AT4G20060
GO:0044427	C	chromosomal part	10	296	259	28362	0.00053	0.0058	// AT4G16280 // AT1G08600 // AT4G09680 // AT1G72650 // AT5G50780 // AT3G57300 // AT2G31970 // AT5G55310 // AT2G35630 // AT3G01320
GO:0030880	C	RNA polymerase complex	6	296	97	28362	0.00071	0.0072	// AT1G32750 // AT2G33540 // AT1G73960 // AT5G43130 // AT4G35800 // AT4G20060
GO:0061695	C	transferase complex, transferring phosphorus-containing groups	7	296	135	28362	0.00071	0.0072	// AT1G32750 // AT2G33540 // AT1G73960 // AT4G30790 // AT5G43130 // AT4G35800 // AT4G20060
GO:0000428	C	DNA-directed RNA polymerase complex	6	296	97	28362	0.00071	0.0072	// AT1G32750 // AT2G33540 // AT1G73960 // AT5G43130 // AT4G35800 // AT4G20060
GO:0005694	C	chromosome	11	296	323	28362	0.00077	0.0075	// AT4G16280 // AT1G31360 // AT4G09680 // AT1G72650 // AT5G50780 // AT1G08600 // AT3G57300 // AT2G31970 // AT5G55310 // AT2G35630 // AT3G01320
GO:0031461	C	cullin-RING ubiquitin ligase complex	8	296	187	28362	0.001	0.0096	// AT3G52030 // AT2G47410 // AT5G46210 // AT5G10940 // AT1G19485 // AT5G01770 // AT1G36070 // AT2G01330
GO:0044446	C	intracellular organelle part	69	296	4882	28362	0.0047	0.044	// AT3G50670 // AT1G17580 // AT1G75340 // AT1G32750 // AT3G19670 // AT1G72650 // AT4G38350 // AT3G54230 // AT5G37370 // AT2G31970 // AT3G23790 // AT5G57160 // AT4G35800 // AT4G36690 // AT4G33200 // AT4G12020 // AT5G08470 // AT1G73960 // AT5G41150 // AT2G01460 // AT1G09230 // AT1G25540 // AT4G20060 // AT1G07350 // AT5G23080 // AT3G05210 // AT2G42270 // AT4G32060 // AT5G61140 // AT3G29100 // AT1G14…
GO:0044422	C	organelle part	69	296	4894	28362	0.005	0.046	// AT3G50670 // AT1G17580 // AT1G75340 // AT1G32750 // AT3G19670 // AT1G72650 // AT4G38350 // AT3G54230 // AT5G37370 // AT2G31970 // AT3G23790 // AT5G57160 // AT4G35800 // AT4G36690 // AT4G33200 // AT4G12020 // AT5G08470 // AT1G73960 // AT5G41150 // AT2G01460 // AT1G09230 // AT1G25540 // AT4G20060 // AT1G07350 // AT5G23080 // AT3G05210 // AT2G42270 // AT4G32060 // AT5G61140 // AT3G29100 // AT1G14…
