# Supplementary material for: Silencing of StRIK in potato suggests a role in periderm related to RNA processing and stress
Source: BMC Plant Biol. 2021 Sep 7;21:409. doi: 10.1186/s12870-021-03141-z (PMC8424952; doi:10.1186/s12870-021-03141-z)
Supplement: Supplementary file 10 — Additional file 10: Table S5 List of primers used. [file 12870_2021_3141_MOESM10_ESM.xlsx]

## Sheet: Hoja1
Table S5. List of primers used
gene	primer sequence	used for
StRIK	fwd: TTATTCCGCTCCGTTGAATC	full lenght cloning into PCR4-TOPO
StRIK	rev: ACAGCCAATTCCAGGTCAAT	full lenght cloning into PCR4-TOPO
StRIK	fwd: GGGGacaagtttgtacaaaaaagcaggctTCATGACGGAGGATAATTGCC	full lenght cloning into pDONR207
StRIK	rev: GGGGaccactttgtacaagaaagctgggtCTTAAACAGCCCAGAATGGC	full lenght cloning into pDONR207
StRIK	fwd: CACCTGAGGAATCAGATGATGCAA	cloning of silencing construct into pENTR/D TOPO
StRIK	rev: CGGACCACTTATCCTTCTCA	cloning of silencing construct into pENTR/D TOPO
StRIK (flanking exons 1-2)	fwd: ACGAAGCAAAGGAAACGGAGA	qPCR
StRIK (flanking exons 1-2)	rev: AGCAGCACCCAAGACTGGAA	qPCR
StRIK (flanking exons 8-9)	fwd:AAGAGGACGTGGTTCGGGATA	qPCR
StRIK (flanking exons 8-9)	rev:AGCTTCGCACGCTCAAGAC	qPCR
transposase	fwd: ATGAGAAGCCCGATTGGATG	qPCR
transposase	rev: GATGAGTCCCTGGTGCCTTT	qPCR
Dehydration responsive element binding protein	fwd: TGATTCTGCTTCCTGGGCTAC	qPCR
Dehydration responsive element binding protein	rev: TCGTCCTTTCCTTCGTCTTTC	qPCR
RNase H family protein	fwd: TGAACCACTTGGAGGGATGAA	qPCR
RNase H family protein	rev: CAGTGAGCGGAAAACCAAAA	qPCR
Retrotransposon protein	fwd: TGGCTCATCACGAAAAGAACA	qPCR
Retrotransposon protein	rev: AAAGGCTCGACTTACACACCAC	qPCR
K+ channel inward rectifying	fwd: GCAAGATACGCCAACAAATCCT	qPCR
K+ channel inward rectifying	rev: CGTCCACCACTTTCACTTTCATT	qPCR
